# Supplementary material for: Poly[μ2-benzene-1,3-dicarboxyl­ato-κ2 O:O′-μ2-1,3-di-4-pyridylpropane-κ2 N:N′-zinc(II)]
Source: Acta Crystallogr Sect E Struct Rep Online. 2008 Jan 23;64(Pt 2):m386. doi: 10.1107/S1600536808001621 (PMC2960225; doi:10.1107/S1600536808001621)
Supplement: Supplementary file 1 [file e-64-0m386-sup1.cif]

##############################################################################
###                                                                        ###
###        Electronic paper (Acta Crystallographica Section E)             ###
###                                                                        ###
##############################################################################
#                                                                            #
# This CIF contains the data in a paper accepted for publication in Acta     #
# Crystallographica Section E. It conforms to the requirements of Notes      #
# for Authors for Section E, and has been peer reviewed under the auspices   #
# of the IUCr Commission on Journals.                                        #
#                                                                            #
# Full details of the Crystallographic Information File format               #
# are given in the paper "The Crystallographic Information File (CIF):       #
# a New Standard Archive File for Crystallography" by S. R. Hall, F. H.      #
# Allen and I. D. Brown [Acta Cryst. (1991), A47, 655-685].                  #
#                                                                            #
# The current version of the core CIF dictionary is obtainable from          #
# ftp://ftp.iucr.org/pub/cif_core.dic. The current version number is 2.1.    #
#                                                                            #
# Software is freely available for graphical display of the structure(s) in  #
# this CIF.  For information consult the CIF home page http://www.iucr.org/  #
# cif/home.html                                                              #
#                                                                            #
##############################################################################
                                             
data_I
_audit_creation_method     SHELXL-97
_chemical_name_systematic
;
Poly[\m~2~-benzene-1,3-dicarboxylato-\k^2^O:O'-\m~2~-1,3-di-4-\
pyridylpropane-\k^2^N:N'-zinc(II)]
;
_chemical_name_common     ?
_chemical_formula_moiety     'C21 H18 N2 O4 Zn'
_chemical_formula_sum     'C21 H18 N2 O4 Zn'
_chemical_formula_iupac     '[Zn (C8 H4 O4) (C13 H14 N2)]'
_chemical_formula_weight     427.76
_chemical_melting_point     ?
_symmetry_cell_setting     Monoclinic
_symmetry_space_group_name_H-M     'P 21/c'
_symmetry_space_group_name_Hall     '-P 2ybc'
loop_
    _symmetry_equiv_pos_as_xyz
    'x, y, z'
    '-x, y+1/2, -z+1/2'
    '-x, -y, -z'
    'x, -y-1/2, z-1/2'
_cell_length_a     11.0418(13)
_cell_length_b     11.1924(14)
_cell_length_c     16.8687(17)
_cell_angle_alpha     90.00
_cell_angle_beta     115.249(7)
_cell_angle_gamma     90.00
_cell_volume     1885.5(4)
_cell_formula_units_Z     4
_cell_measurement_reflns_used     4994
_cell_measurement_theta_min     3.16
_cell_measurement_theta_max     27.48
_cell_measurement_temperature     293(2)
_exptl_crystal_description     'prism'
_exptl_crystal_colour     'orange'
_exptl_crystal_size_max     0.30
_exptl_crystal_size_mid     0.20
_exptl_crystal_size_min     0.10
_exptl_crystal_density_diffrn     1.507
_exptl_crystal_density_meas     ?
_exptl_crystal_density_method     'not measured'
_exptl_crystal_F_000     880
_exptl_absorpt_coefficient_mu     1.333
_exptl_absorpt_correction_type     multi-scan
_exptl_absorpt_process_details     '(SADABS; Sheldrick, 1996)'
_exptl_absorpt_correction_T_min     0.733
_exptl_absorpt_correction_T_max     0.875
_exptl_special_details
;
;
_diffrn_ambient_temperature     293(2)
_diffrn_radiation_type     MoK\a
_diffrn_radiation_wavelength     0.71073
_diffrn_radiation_source     'fine-focus sealed tube'
_diffrn_radiation_monochromator     graphite
_diffrn_measurement_device_type     'Bruker SMART CCD'
_diffrn_measurement_method     \w
_diffrn_detector_area_resol_mean     ?
_diffrn_reflns_number     14111
_diffrn_reflns_av_R_equivalents     0.0198
_diffrn_reflns_av_sigmaI/netI     0.0188
_diffrn_reflns_theta_min     3.16
_diffrn_reflns_theta_max     27.48
_diffrn_reflns_theta_full     27.48
_diffrn_measured_fraction_theta_max     0.996
_diffrn_measured_fraction_theta_full     0.996
_diffrn_reflns_limit_h_min     -14
_diffrn_reflns_limit_h_max     14
_diffrn_reflns_limit_k_min     -11
_diffrn_reflns_limit_k_max     14
_diffrn_reflns_limit_l_min     -21
_diffrn_reflns_limit_l_max     21
_diffrn_standards_number     none
_diffrn_standards_interval_count     none
_diffrn_standards_interval_time     none
_diffrn_standards_decay_%     0
_refine_special_details
;
 Refinement of F^2^ against ALL reflections.  The weighted R-factor wR and
 goodness of fit S are based on F^2^, conventional R-factors R are based
 on F, with F set to zero for negative F^2^. The threshold expression of
 F^2^ > 2sigma(F^2^) is used only for calculating R-factors(gt) etc. and is
 not relevant to the choice of reflections for refinement.  R-factors based
 on F^2^ are statistically about twice as large as those based on F, and R-
 factors based on ALL data will be even larger.
;
_reflns_number_total     4328
_reflns_number_gt     3887
_reflns_threshold_expression     I>2\s(I)
_refine_ls_structure_factor_coef     Fsqd
_refine_ls_matrix_type     full
_refine_ls_R_factor_gt     0.0402
_refine_ls_wR_factor_gt     0.1114
_refine_ls_wR_factor_ref     0.1153
_refine_ls_goodness_of_fit_ref     1.038
_refine_ls_restrained_S_all     1.038
_refine_ls_number_reflns     4328
_refine_ls_number_parameters     254
_refine_ls_number_restraints     0
_refine_ls_hydrogen_treatment     constr
_refine_ls_weighting_scheme     calc
_refine_ls_weighting_details
         'calc w=1/[\s^2^(Fo^2^)+(0.0695P)^2^+1.1112P] where P=(Fo^2^+2Fc^2^)/3'
_atom_sites_solution_hydrogens     geom
_atom_sites_solution_primary     direct
_atom_sites_solution_secondary     difmap
_refine_ls_shift/su_max     0.002
_refine_ls_shift/su_mean     0.000
_refine_diff_density_max     0.728
_refine_diff_density_min     -0.757
_refine_ls_extinction_method     none
_refine_ls_extinction_coef     ?
loop_
    _atom_type_symbol
    _atom_type_description
    _atom_type_scat_dispersion_real
    _atom_type_scat_dispersion_imag
    _atom_type_scat_source
    'C' 'C' 0.0033 0.0016
                         'International Tables Vol C Tables 4.2.6.8 and 6.1.1.4'
    'H' 'H' 0.0000 0.0000
                         'International Tables Vol C Tables 4.2.6.8 and 6.1.1.4'
    'N' 'N' 0.0061 0.0033
                         'International Tables Vol C Tables 4.2.6.8 and 6.1.1.4'
    'O' 'O' 0.0106 0.0060
                         'International Tables Vol C Tables 4.2.6.8 and 6.1.1.4'
    'Zn' 'Zn' 0.2839 1.4301
                         'International Tables Vol C Tables 4.2.6.8 and 6.1.1.4'
_computing_data_collection     'SMART (Siemens, 1996)'
_computing_cell_refinement     'SAINT (Siemens, 1997)'
_computing_data_reduction     'SAINT (Siemens, 1997)'
_computing_structure_solution     'SHELXTL (Sheldrick, 2008)'
_computing_structure_refinement     'SHELXTL (Sheldrick, 2008)'
_computing_molecular_graphics     'SHELXTL (Sheldrick, 2008)'
_computing_publication_material     'SHELXTL (Sheldrick, 2008)'
loop_
    _atom_site_type_symbol
    _atom_site_label
    _atom_site_fract_x
    _atom_site_fract_y
    _atom_site_fract_z
    _atom_site_U_iso_or_equiv
    _atom_site_adp_type
    _atom_site_calc_flag
    _atom_site_refinement_flags
    _atom_site_occupancy
    _atom_site_disorder_assembly
    _atom_site_disorder_group
    Zn Zn1 0.21026(3) 1.06213(2) 0.850451(16) 0.03187(11) Uani d . 1 . .
    O O1 0.1788(2) 0.88899(17) 0.71665(12) 0.0485(5) Uani d . 1 . .
    O O2 0.2385(2) 1.07900(15) 0.74443(11) 0.0405(4) Uani d . 1 . .
    O O3 0.2086(3) 1.3428(2) 0.50730(17) 0.0828(9) Uani d . 1 . .
    O O4 0.22045(18) 1.27148(16) 0.38941(11) 0.0412(4) Uani d . 1 . .
    N N1 0.0122(2) 1.02485(18) 0.81573(13) 0.0346(4) Uani d . 1 . .
    N N2 0.3207(2) 0.92958(18) 0.93261(13) 0.0379(5) Uani d . 1 . .
    C C1 0.1641(2) 1.0385(2) 0.43263(15) 0.0375(5) Uani d . 1 . .
    H H1A 0.1559 1.0490 0.3759 0.045 Uiso calc R 1 . .
    C C2 0.1551(2) 0.9102(2) 0.54416(16) 0.0354(5) Uani d . 1 . .
    H H2A 0.1387 0.8354 0.5616 0.042 Uiso calc R 1 . .
    C C3 -0.0341(3) 0.9129(2) 0.81017(17) 0.0388(5) Uani d . 1 . .
    H H3A 0.0255 0.8498 0.8201 0.047 Uiso calc R 1 . .
    C C4 -0.4016(3) 0.9562(3) 0.7578(2) 0.0491(7) Uani d . 1 . .
    H H4A -0.4054 0.9442 0.8137 0.059 Uiso calc R 1 . .
    H H4B -0.4533 1.0272 0.7313 0.059 Uiso calc R 1 . .
    C C5 -0.1657(3) 0.8869(2) 0.79050(16) 0.0410(5) Uani d . 1 . .
    H H5A -0.1931 0.8078 0.7875 0.049 Uiso calc R 1 . .
    C C6 -0.2578(2) 0.9791(2) 0.77504(15) 0.0370(5) Uani d . 1 . .
    C C7 0.1420(3) 0.9271(2) 0.45968(17) 0.0407(6) Uani d . 1 . .
    H H7A 0.1182 0.8632 0.4207 0.049 Uiso calc R 1 . .
    C C8 0.2136(2) 1.1160(2) 0.57552(14) 0.0333(5) Uani d . 1 . .
    H H8A 0.2380 1.1798 0.6146 0.040 Uiso calc R 1 . .
    C C9 0.1985(2) 1.1341(2) 0.49008(14) 0.0332(5) Uani d . 1 . .
    C C10 0.2109(3) 1.2590(2) 0.46194(16) 0.0403(5) Uani d . 1 . .
    C C11 0.2035(2) 0.9872(2) 0.69431(14) 0.0322(5) Uani d . 1 . .
    C C12 0.4479(2) 0.7383(2) 1.04535(15) 0.0353(5) Uani d . 1 . .
    C C13 0.1929(2) 1.0050(2) 0.60318(14) 0.0302(4) Uani d . 1 . .
    C C14 0.3843(5) 0.8270(3) 1.0680(2) 0.0765(12) Uani d . 1 . .
    H H14A 0.3829 0.8252 1.1227 0.092 Uiso calc R 1 . .
    C C15 0.3220(5) 0.9198(3) 1.0112(2) 0.0780(13) Uani d . 1 . .
    H H15A 0.2790 0.9782 1.0290 0.094 Uiso calc R 1 . .
    C C16 0.3822(3) 0.8432(3) 0.91049(19) 0.0596(9) Uani d . 1 . .
    H H16A 0.3829 0.8469 0.8556 0.072 Uiso calc R 1 . .
    C C17 0.4451(3) 0.7481(3) 0.96411(18) 0.0575(8) Uani d . 1 . .
    H H17A 0.4862 0.6900 0.9446 0.069 Uiso calc R 1 . .
    C C18 -0.0769(3) 1.1138(2) 0.79964(17) 0.0413(5) Uani d . 1 . .
    H H18A -0.0472 1.1921 0.8027 0.050 Uiso calc R 1 . .
    C C19 -0.4686(3) 0.8497(2) 0.69901(16) 0.0424(6) Uani d . 1 . .
    H H19A -0.4147 0.7790 0.7231 0.051 Uiso calc R 1 . .
    H H19B -0.5554 0.8365 0.6990 0.051 Uiso calc R 1 . .
    C C20 0.5127(2) 0.6335(2) 1.10512(16) 0.0393(5) Uani d . 1 . .
    H H20A 0.5996 0.6190 1.1055 0.047 Uiso calc R 1 . .
    H H20B 0.4582 0.5630 1.0811 0.047 Uiso calc R 1 . .
    C C21 -0.2100(3) 1.0941(2) 0.77886(18) 0.0429(6) Uani d . 1 . .
    H H21A -0.2682 1.1586 0.7673 0.051 Uiso calc R 1 . .
loop_
    _atom_site_aniso_label
    _atom_site_aniso_U_11
    _atom_site_aniso_U_22
    _atom_site_aniso_U_33
    _atom_site_aniso_U_12
    _atom_site_aniso_U_13
    _atom_site_aniso_U_23
    Zn1 0.03897(18) 0.03055(17) 0.02643(16) -0.00058(10) 0.01427(12) 0.00286(9)
    O1 0.0735(13) 0.0335(9) 0.0400(9) -0.0039(9) 0.0257(9) 0.0072(8)
    O2 0.0602(11) 0.0360(9) 0.0325(8) -0.0046(8) 0.0266(8) -0.0023(7)
    O3 0.166(3) 0.0358(11) 0.0722(15) -0.0180(14) 0.0749(18) -0.0039(11)
    O4 0.0501(10) 0.0401(9) 0.0381(9) 0.0086(8) 0.0233(8) 0.0138(7)
    N1 0.0386(10) 0.0289(9) 0.0346(9) -0.0028(8) 0.0139(8) -0.0002(8)
    N2 0.0436(11) 0.0367(11) 0.0306(10) 0.0021(8) 0.0131(9) 0.0055(8)
    C1 0.0402(12) 0.0450(13) 0.0271(10) 0.0023(10) 0.0143(9) 0.0005(10)
    C2 0.0417(12) 0.0290(11) 0.0362(11) -0.0001(9) 0.0173(10) 0.0000(9)
    C3 0.0459(13) 0.0282(11) 0.0433(13) 0.0008(10) 0.0198(11) 0.0017(10)
    C4 0.0458(14) 0.0557(17) 0.0506(15) -0.0129(12) 0.0250(13) -0.0232(13)
    C5 0.0525(14) 0.0300(12) 0.0417(13) -0.0090(10) 0.0213(11) -0.0047(10)
    C6 0.0410(12) 0.0406(13) 0.0301(10) -0.0072(10) 0.0160(9) -0.0095(10)
    C7 0.0514(15) 0.0356(13) 0.0346(12) -0.0032(10) 0.0180(11) -0.0090(10)
    C8 0.0411(12) 0.0304(11) 0.0301(10) -0.0019(9) 0.0167(9) -0.0020(9)
    C9 0.0369(11) 0.0338(12) 0.0306(10) 0.0009(9) 0.0160(9) 0.0043(9)
    C10 0.0510(14) 0.0363(13) 0.0370(12) -0.0009(10) 0.0221(11) 0.0055(10)
    C11 0.0365(11) 0.0316(11) 0.0301(10) 0.0039(9) 0.0157(9) 0.0031(9)
    C12 0.0342(11) 0.0348(12) 0.0343(11) 0.0005(9) 0.0121(9) 0.0042(9)
    C13 0.0324(10) 0.0300(11) 0.0296(10) 0.0029(8) 0.0146(8) 0.0019(8)
    C14 0.145(4) 0.0503(18) 0.0402(15) 0.042(2) 0.046(2) 0.0145(13)
    C15 0.148(4) 0.0481(17) 0.0414(16) 0.046(2) 0.044(2) 0.0115(13)
    C16 0.0671(19) 0.078(2) 0.0407(14) 0.0318(17) 0.0300(14) 0.0196(14)
    C17 0.0651(18) 0.069(2) 0.0436(14) 0.0355(16) 0.0278(14) 0.0143(14)
    C18 0.0454(13) 0.0274(12) 0.0484(14) -0.0035(10) 0.0175(11) -0.0010(10)
    C19 0.0398(13) 0.0458(14) 0.0429(13) -0.0119(11) 0.0190(11) -0.0146(11)
    C20 0.0399(13) 0.0367(13) 0.0417(12) 0.0067(10) 0.0179(10) 0.0076(10)
    C21 0.0429(14) 0.0339(12) 0.0493(14) 0.0026(11) 0.0172(12) -0.0044(11)
_geom_special_details
;
 All esds (except the esd in the dihedral angle between two l.s. planes)
 are estimated using the full covariance matrix.  The cell esds are taken
 into account individually in the estimation of esds in distances, angles
 and torsion angles; correlations between esds in cell parameters are only
 used when they are defined by crystal symmetry.  An approximate (isotropic)
 treatment of cell esds is used for estimating esds involving l.s. planes.
;
loop_
    _geom_bond_atom_site_label_1
    _geom_bond_atom_site_label_2
    _geom_bond_site_symmetry_2
    _geom_bond_distance
    _geom_bond_publ_flag
    Zn1 O2 . 1.9511(17) yes
    Zn1 O4 4_586 1.9621(17) yes
    Zn1 N2 . 2.041(2) yes
    Zn1 N1 . 2.051(2) yes
    O1 C11 . 1.230(3) ?
    O2 C11 . 1.281(3) ?
    O3 C10 . 1.218(3) ?
    O4 C10 . 1.279(3) ?
    O4 Zn1 4_585 1.9621(17) ?
    N1 C18 . 1.343(3) ?
    N1 C3 . 1.342(3) ?
    N2 C16 . 1.323(4) ?
    N2 C15 . 1.324(4) ?
    C1 C9 . 1.384(3) ?
    C1 C7 . 1.384(4) ?
    C1 H1A . 0.9300 ?
    C2 C7 . 1.383(3) ?
    C2 C13 . 1.392(3) ?
    C2 H2A . 0.9300 ?
    C3 C5 . 1.376(4) ?
    C3 H3A . 0.9300 ?
    C4 C19 . 1.524(3) ?
    C4 C6 . 1.509(4) ?
    C4 H4A . 0.9700 ?
    C4 H4B . 0.9700 ?
    C5 C6 . 1.393(4) ?
    C5 H5A . 0.9300 ?
    C6 C21 . 1.383(4) ?
    C7 H7A . 0.9300 ?
    C8 C9 . 1.393(3) ?
    C8 C13 . 1.381(3) ?
    C8 H8A . 0.9300 ?
    C9 C10 . 1.501(3) ?
    C11 C13 . 1.504(3) ?
    C12 C14 . 1.361(4) ?
    C12 C17 . 1.362(3) ?
    C12 C20 . 1.513(3) ?
    C14 C15 . 1.381(4) ?
    C14 H14A . 0.9300 ?
    C15 H15A . 0.9300 ?
    C16 C17 . 1.377(4) ?
    C16 H16A . 0.9300 ?
    C17 H17A . 0.9300 ?
    C18 C21 . 1.376(4) ?
    C18 H18A . 0.9300 ?
    C19 C20 4_475 1.519(3) ?
    C19 H19A . 0.9700 ?
    C19 H19B . 0.9700 ?
    C20 C19 4_676 1.519(3) ?
    C20 H20A . 0.9700 ?
    C20 H20B . 0.9700 ?
    C21 H21A . 0.9300 ?
loop_
    _geom_angle_atom_site_label_1
    _geom_angle_atom_site_label_2
    _geom_angle_atom_site_label_3
    _geom_angle_site_symmetry_1
    _geom_angle_site_symmetry_3
    _geom_angle
    _geom_angle_publ_flag
    O2 Zn1 O4 . 4_586 101.92(7) yes
    O2 Zn1 N2 . . 114.19(8) yes
    O4 Zn1 N2 4_586 . 122.01(8) yes
    O2 Zn1 N1 . . 109.01(8) yes
    O4 Zn1 N1 4_586 . 100.98(8) yes
    N2 Zn1 N1 . . 107.55(8) yes
    C11 O2 Zn1 . . 113.99(14) ?
    C10 O4 Zn1 . 4_585 114.07(17) ?
    C18 N1 C3 . . 117.0(2) ?
    C18 N1 Zn1 . . 120.43(17) ?
    C3 N1 Zn1 . . 122.55(17) ?
    C16 N2 C15 . . 115.7(2) ?
    C16 N2 Zn1 . . 124.72(18) ?
    C15 N2 Zn1 . . 119.2(2) ?
    C9 C1 C7 . . 120.0(2) ?
    C9 C1 H1A . . 120.0 ?
    C7 C1 H1A . . 120.0 ?
    C7 C2 C13 . . 120.1(2) ?
    C7 C2 H2A . . 120.0 ?
    C13 C2 H2A . . 120.0 ?
    N1 C3 C5 . . 123.1(2) ?
    N1 C3 H3A . . 118.5 ?
    C5 C3 H3A . . 118.5 ?
    C19 C4 C6 . . 115.9(2) ?
    C19 C4 H4A . . 108.3 ?
    C6 C4 H4A . . 108.3 ?
    C19 C4 H4B . . 108.3 ?
    C6 C4 H4B . . 108.3 ?
    H4A C4 H4B . . 107.4 ?
    C3 C5 C6 . . 120.0(2) ?
    C3 C5 H5A . . 120.0 ?
    C6 C5 H5A . . 120.0 ?
    C5 C6 C21 . . 116.6(2) ?
    C5 C6 C4 . . 122.3(2) ?
    C21 C6 C4 . . 121.1(2) ?
    C2 C7 C1 . . 120.5(2) ?
    C2 C7 H7A . . 119.8 ?
    C1 C7 H7A . . 119.8 ?
    C9 C8 C13 . . 121.1(2) ?
    C9 C8 H8A . . 119.5 ?
    C13 C8 H8A . . 119.5 ?
    C8 C9 C1 . . 119.2(2) ?
    C8 C9 C10 . . 118.4(2) ?
    C1 C9 C10 . . 122.2(2) ?
    O3 C10 O4 . . 123.3(2) ?
    O3 C10 C9 . . 119.3(2) ?
    O4 C10 C9 . . 117.4(2) ?
    O1 C11 O2 . . 123.9(2) ?
    O1 C11 C13 . . 120.0(2) ?
    O2 C11 C13 . . 116.04(19) ?
    C14 C12 C17 . . 115.5(2) ?
    C14 C12 C20 . . 122.2(2) ?
    C17 C12 C20 . . 122.3(2) ?
    C8 C13 C2 . . 119.1(2) ?
    C8 C13 C11 . . 120.8(2) ?
    C2 C13 C11 . . 120.0(2) ?
    C12 C14 C15 . . 121.2(3) ?
    C12 C14 H14A . . 119.4 ?
    C15 C14 H14A . . 119.4 ?
    N2 C15 C14 . . 123.1(3) ?
    N2 C15 H15A . . 118.4 ?
    C14 C15 H15A . . 118.4 ?
    N2 C16 C17 . . 123.7(2) ?
    N2 C16 H16A . . 118.1 ?
    C17 C16 H16A . . 118.1 ?
    C16 C17 C12 . . 120.8(3) ?
    C16 C17 H17A . . 119.6 ?
    C12 C17 H17A . . 119.6 ?
    N1 C18 C21 . . 122.9(2) ?
    N1 C18 H18A . . 118.5 ?
    C21 C18 H18A . . 118.5 ?
    C20 C19 C4 4_475 . 113.2(2) ?
    C20 C19 H19A 4_475 . 108.9 ?
    C4 C19 H19A . . 108.9 ?
    C20 C19 H19B 4_475 . 108.9 ?
    C4 C19 H19B . . 108.9 ?
    H19A C19 H19B . . 107.7 ?
    C12 C20 C19 . 4_676 114.5(2) ?
    C12 C20 H20A . . 108.6 ?
    C19 C20 H20A 4_676 . 108.6 ?
    C12 C20 H20B . . 108.6 ?
    C19 C20 H20B 4_676 . 108.6 ?
    H20A C20 H20B . . 107.6 ?
    C18 C21 C6 . . 120.4(2) ?
    C18 C21 H21A . . 119.8 ?
    C6 C21 H21A . . 119.8 ?
data_global
_journal_date_recd_electronic     2007-12-13
_journal_date_accepted     2008-01-16
_journal_name_full     'Acta Crystallographica, Section E'
_journal_year     2008
_journal_volume     64
_journal_issue      2
_journal_page_first     m386
_journal_page_last     m386
_journal_paper_category     QM
_journal_coeditor_code     LH2583
_publ_contact_author_name     'Yu-Mei Dai'
_publ_contact_author_address
;
  College of Chemistry & Material, Fujian Normal University,
  Fuzhou 350007, People's Republic of China
;
_publ_contact_author_email     dym@fjnu.edu.cn
_publ_contact_author_fax     '86-591-83055672'
_publ_contact_author_phone     '86-591-87654593'
_publ_section_title
;\
Poly[\m~2~-benzene-1,3-dicarboxylato-\k^2^<i>O</i>:<i>O</i>'-\m~2~-1,3-di-4-\
pyridylpropane-\k^2^<i>N</i>:<i>N</i>'-zinc(II)]
;
loop_
    _publ_author_name
    _publ_author_address
    'Yu-Mei Dai'
;
College of Chemistry & Material, Fujian Normal University,
Fuzhou 350007, People's Republic of China
;
    'Jin-Feng Huang'
;
College of Chemistry & Material, Fujian Normal University,
Fuzhou 350007, People's Republic of China
;
    'Jian-Rong Lin'
;
College of Chemistry & Material, Fujian Normal University,
Fuzhou 350007, People's Republic of China
;
    'Hui Lin'
;
College of Chemistry & Material, Fujian Normal University,
Fuzhou 350007, People's Republic of China
;
    'En Tang'
;
State Key Laboratory of Structural Chemistry
Fujian Institute of Research on the Structure of Matter,
Chinese Academy of Sciences, Fuzhou, Fujian 350002
People's Republic of China
and
Conjugate and Medicinal Chemistry Laboratory, Department of Radiology,
Brigham and Women's Hospital and Harvard Medical School,
Boston, MA 02115, USA
;
