# Supplementary material for: Poly[μ2-benzene-1,3-dicarboxyl­ato-κ2 O:O′-μ2-1,3-di-4-pyridylpropane-κ2 N:N′-zinc(II)]
Source: Acta Crystallogr Sect E Struct Rep Online. 2008 Jan 23;64(Pt 2):m386. doi: 10.1107/S1600536808001621 (PMC2960225; doi:10.1107/S1600536808001621)
Supplement: Supplementary file 2 [file e-64-0m386-Isup2.hkl]

# 
# h,k,l, Fc-squared, Fo-squared, sigma(Fo-squared) and status flag 
# 
data_I
_shelx_title ' a in     P21/c' 
_shelx_refln_list_code          4 
_shelx_F_calc_maximum      210.63 
_exptl_crystal_F_000       880.00 
_reflns_d_resolution_high  0.7702 
 
loop_ 
 _symmetry_equiv_pos_as_xyz 
 'x, y, z' 
 '-x, y+1/2, -z+1/2' 
 '-x, -y, -z' 
 'x, -y-1/2, z-1/2' 
 
_cell_length_a    11.0418 
_cell_length_b    11.1924 
_cell_length_c    16.8687 
_cell_angle_alpha  90.000 
_cell_angle_beta  115.249 
_cell_angle_gamma  90.000 
 
_shelx_F_squared_multiplier     1.000 
 
loop_ 
 _refln_index_h 
 _refln_index_k 
 _refln_index_l 
 _refln_F_squared_calc 
 _refln_F_squared_meas 
 _refln_F_squared_sigma 
 _refln_observed_status 
   4   0   0    10181.19    10831.50     48.88 o 
   5   0   0    31367.32    33453.98     76.24 o 
   6   0   0      415.89      479.09     14.35 o 
   7   0   0     5487.41     6188.95     45.98 o 
   8   0   0     1186.54     1420.46     38.46 o 
   9   0   0     1212.34     1262.63     39.73 o 
  10   0   0      796.37      848.13     32.21 o 
  11   0   0       82.11       77.62     14.09 o 
  12   0   0      401.25      445.03     32.59 o 
   2   1   0     8344.15     7997.88     27.75 o 
   3   1   0    16967.05    18214.11     50.15 o 
   4   1   0     4269.62     4776.95     17.40 o 
   5   1   0     1519.95     1369.56     12.19 o 
   6   1   0     3518.51     3799.99     25.08 o 
   7   1   0        1.01        4.09      2.08 o 
   8   1   0      789.53      756.32     10.75 o 
   9   1   0       35.16       47.65      4.77 o 
  10   1   0      109.14      121.42      7.58 o 
  11   1   0      320.49      303.52     16.65 o 
  12   1   0       21.32        8.07      7.47 o 
   1   2   0    11927.08    12555.88     49.23 o 
   2   2   0    12395.48    11853.66     32.04 o 
   3   2   0      671.65      669.41     10.05 o 
   4   2   0      764.73      731.14      6.72 o 
   5   2   0     3400.30     3702.06     24.02 o 
   6   2   0      574.75      508.01      6.43 o 
   7   2   0      454.70      434.42     11.25 o 
   8   2   0       67.23       60.92      3.87 o 
   9   2   0       36.90       40.00      4.95 o 
  10   2   0      438.64      473.91     13.68 o 
  11   2   0       51.27       72.41     14.30 o 
  12   2   0        9.17       23.03      8.36 o 
   1   3   0     2491.15     2284.11     16.28 o 
   2   3   0       23.49        5.83      1.41 o 
   3   3   0      954.03     1160.87     10.10 o 
   4   3   0     6630.23     6967.08     23.13 o 
   5   3   0     4060.16     3939.47     24.66 o 
   6   3   0     2557.56     2585.88     15.77 o 
   7   3   0       49.30       53.80      3.93 o 
   8   3   0      624.37      690.45     17.12 o 
   9   3   0       20.09       17.07      5.10 o 
  10   3   0      108.16      112.78      8.40 o 
  11   3   0      310.99      314.20     13.88 o 
  12   3   0       22.14       23.18     10.80 o 
   0   4   0     3241.50     3820.20     29.91 o 
   1   4   0      311.81      398.77      5.81 o 
   2   4   0       68.56       56.70      2.72 o 
   3   4   0      795.12      883.88      9.33 o 
   4   4   0      494.17      516.66      7.50 o 
   5   4   0      234.01      275.65      6.61 o 
   6   4   0      328.81      311.60      5.37 o 
   7   4   0      198.29      195.62      5.96 o 
   8   4   0        1.91        4.91      2.24 o 
   9   4   0      279.28      312.99     10.07 o 
  10   4   0        2.88       -1.06      4.25 o 
  11   4   0       35.97       43.28      7.03 o 
  12   4   0        4.64        9.87      3.50 o 
   1   5   0     6772.00     6736.85     32.77 o 
   2   5   0     1607.96     1653.58     16.15 o 
   3   5   0     2847.43     2711.01     16.04 o 
   4   5   0     1500.64     1333.74     11.61 o 
   5   5   0      436.10      434.71      8.07 o 
   6   5   0     6403.56     6610.80     43.68 o 
   7   5   0      517.74      482.73      9.09 o 
   8   5   0      165.39      184.74      6.47 o 
   9   5   0      278.23      284.01     10.64 o 
  10   5   0      183.82      203.43     10.84 o 
  11   5   0      202.78      194.35     12.80 o 
  12   5   0        2.82        7.98      7.44 o 
   0   6   0     8463.90     9063.72     45.80 o 
   1   6   0      755.57      834.92     11.00 o 
   2   6   0     4227.44     4095.21     23.69 o 
   3   6   0     1815.15     1925.07     16.36 o 
   4   6   0      440.63      359.77      6.93 o 
   5   6   0      911.54      896.70     12.04 o 
   6   6   0        1.78        5.92      1.95 o 
   7   6   0      500.41      486.61     12.88 o 
   8   6   0      388.97      358.65     11.40 o 
   9   6   0      510.79      498.62     14.97 o 
  10   6   0        3.70       15.42      4.74 o 
  11   6   0      185.48      180.42     11.04 o 
   1   7   0     1209.72     1249.78     11.07 o 
   2   7   0      404.79      394.40      7.60 o 
   3   7   0        2.97        7.77      2.12 o 
   4   7   0      588.85      499.86      8.48 o 
   5   7   0      142.85      132.93      4.99 o 
   6   7   0       18.49       21.54      2.99 o 
   7   7   0       64.32       67.76      6.29 o 
   8   7   0        2.04        0.07      4.86 o 
   9   7   0       27.67       29.11      7.82 o 
  10   7   0        0.39        3.93      4.96 o 
  11   7   0        8.27        7.25      3.94 o 
   0   8   0      485.13      480.39     14.37 o 
   1   8   0       22.26       29.25      3.17 o 
   2   8   0     1882.08     2017.94     18.14 o 
   3   8   0      108.99      110.48      4.38 o 
   4   8   0        9.43       11.30      2.84 o 
   5   8   0      368.84      357.24      9.35 o 
   6   8   0       12.43       12.19      2.88 o 
   7   8   0      262.26      252.78     12.62 o 
   8   8   0       16.68       20.13      5.71 o 
   9   8   0      163.44      171.26     10.25 o 
  10   8   0       17.11       13.41      4.50 o 
   1   9   0      228.12      216.71      7.39 o 
   2   9   0       17.98       22.46      2.66 o 
   3   9   0        1.02        3.21      2.80 o 
   4   9   0        4.92       11.84      2.77 o 
   5   9   0      411.18      409.89      7.60 o 
   6   9   0       85.64       82.61      5.26 o 
   7   9   0       55.41       55.71      5.21 o 
   8   9   0       42.02       47.15      6.17 o 
   9   9   0       20.87       10.42      6.67 o 
  10   9   0       18.91       23.16      6.76 o 
   0  10   0      803.78      730.91     34.98 o 
   1  10   0      346.75      377.61     16.21 o 
   2  10   0       83.47       87.17      5.87 o 
   3  10   0      300.89      295.91      9.90 o 
   4  10   0      136.31      155.43      7.83 o 
   5  10   0      290.53      308.01     10.51 o 
   6  10   0       37.22       32.17      7.28 o 
   7  10   0      141.02      155.46     17.02 o 
   8  10   0        2.51        2.36      5.75 o 
   9  10   0      158.36      152.78     12.97 o 
   1  11   0      702.05      800.84     20.67 o 
   2  11   0      657.30      732.40     45.88 o 
   3  11   0      750.64      830.28     20.38 o 
   4  11   0      511.68      501.96     12.94 o 
   5  11   0      202.59      201.74     11.94 o 
   6  11   0      767.73      804.19     26.88 o 
   7  11   0        1.29        0.73      6.27 o 
   8  11   0      416.85      456.72     23.64 o 
   0  12   0      222.25      215.73     17.37 o 
   1  12   0        3.01        3.18      4.09 o 
   2  12   0       63.29       67.10     12.16 o 
   3  12   0        4.00       10.91      4.17 o 
   4  12   0        8.90       13.79      5.33 o 
   5  12   0       14.57       12.63      4.13 o 
   6  12   0        0.15       -3.94     10.00 o 
   7  12   0        2.25       -0.56     10.66 o 
   1  13   0      659.81      760.40     29.68 o 
   2  13   0      103.63      129.81     25.69 o 
   3  13   0      144.72      204.69     21.84 o 
   4  13   0      668.77      734.39     38.98 o 
   5  13   0        6.43        5.49      4.79 o 
   0  14   0      124.54      129.09     19.21 o 
   1  14   0        2.24        8.17      7.40 o 
   2  14   0      183.67      168.53     14.91 o 
   3  14   0       49.57       54.47     11.41 o 
 -13   1   1      191.01      233.04     17.46 o 
 -12   1   1       98.53      116.17     24.61 o 
 -11   1   1      693.27      749.13     26.27 o 
 -10   1   1       75.50       56.50      6.14 o 
  -9   1   1     2071.63     2210.13     31.92 o 
  -8   1   1     1199.64     1102.07     12.89 o 
  -7   1   1     1997.00     2040.21     14.16 o 
  -6   1   1     7343.15     7677.44     36.13 o 
  -5   1   1      318.11      275.06      4.11 o 
  -4   1   1    10616.97    10587.29     72.21 o 
  -2   1   1     8439.00     7611.19     28.55 o 
   1   1   1     4584.07     5583.59     25.59 o 
   2   1   1      367.91      609.16      4.29 o 
   3   1   1      615.13      512.77      5.05 o 
   4   1   1     1051.98     1029.87     10.84 o 
   5   1   1      876.72      729.64      9.17 o 
   6   1   1     1837.35     1778.22     14.16 o 
   7   1   1      173.42      188.72      6.27 o 
   8   1   1     1744.13     1874.04     26.36 o 
   9   1   1        0.15        6.38      3.66 o 
  10   1   1      939.64     1017.42     20.10 o 
  11   1   1      144.71      149.28     13.44 o 
  12   1   1       17.24       23.17      8.59 o 
 -13   2   1       32.09       17.69      6.34 o 
 -12   2   1      108.80      125.51     13.17 o 
 -11   2   1       43.65       27.05      6.30 o 
 -10   2   1      670.18      662.75     15.21 o 
  -9   2   1     1136.72     1173.16     19.41 o 
  -8   2   1       34.10       33.12      2.81 o 
  -7   2   1     2087.80     2186.60     20.13 o 
  -6   2   1      766.90      736.31      9.23 o 
  -5   2   1     1695.86     1497.04     11.46 o 
  -4   2   1        8.05        3.38      0.68 o 
  -3   2   1     1452.23     1754.24      7.81 o 
  -2   2   1       27.80       10.30      0.86 o 
  -1   2   1     4516.79     4277.63     16.11 o 
   0   2   1      106.80      112.12      1.79 o 
   1   2   1     1553.43     1555.51      8.17 o 
   3   2   1      445.31      583.54      6.68 o 
   4   2   1     7713.53     8454.99     26.21 o 
   5   2   1      850.34     1002.90      8.37 o 
   6   2   1     2321.20     2380.20     17.81 o 
   7   2   1     1674.41     1735.82     27.51 o 
   8   2   1       27.93       42.74      4.91 o 
   9   2   1      803.74      834.47     18.47 o 
  10   2   1       25.78       23.17      5.19 o 
  11   2   1       33.03       35.03      9.75 o 
  12   2   1       98.89      154.90     14.86 o 
 -12   3   1       14.13       14.12      5.72 o 
 -11   3   1      302.32      304.95     11.67 o 
 -10   3   1        5.78       13.54      4.04 o 
  -9   3   1      430.64      392.15      9.18 o 
  -8   3   1      451.50      506.62     10.55 o 
  -7   3   1      892.65      902.01     13.15 o 
  -6   3   1      323.15      343.06      4.90 o 
  -5   3   1      638.52      524.31      8.53 o 
  -4   3   1     3158.72     3147.99     13.10 o 
  -3   3   1        9.38        8.70      1.08 o 
  -2   3   1      235.62      206.31      4.74 o 
  -1   3   1     1562.81     1486.10     19.39 o 
   0   3   1      129.88      148.11      2.15 o 
   1   3   1      569.01      540.36      5.16 o 
   2   3   1     2707.65     2769.68     12.73 o 
   3   3   1      255.34      207.06      3.65 o 
   4   3   1      130.03      127.21      3.02 o 
   5   3   1       34.80       43.45      2.64 o 
   6   3   1      509.41      469.85      7.82 o 
   7   3   1      219.57      205.71      5.13 o 
   8   3   1      509.50      470.84     14.25 o 
   9   3   1       10.95       15.14      4.24 o 
  10   3   1       71.47       61.33      6.90 o 
  11   3   1       86.04       69.43      7.75 o 
  12   3   1        5.30       20.26      7.32 o 
 -12   4   1      267.46      219.98     22.68 o 
 -11   4   1      107.24       99.02      8.20 o 
 -10   4   1      394.36      436.20     13.09 o 
  -9   4   1      916.65      962.68     16.49 o 
  -8   4   1      280.78      350.35      9.94 o 
  -7   4   1     2127.14     2105.40     32.23 o 
  -6   4   1      581.87      559.42      9.04 o 
  -5   4   1     2619.89     2436.55     22.92 o 
  -4   4   1      177.53      155.84      4.20 o 
  -3   4   1     2470.55     2672.49     14.97 o 
  -2   4   1      653.32      628.10      9.31 o 
  -1   4   1     1886.08     1730.57     18.88 o 
   0   4   1     4437.80     4362.67     23.32 o 
   1   4   1       85.27       52.71      2.37 o 
   2   4   1     6656.96     6498.58     51.87 o 
   3   4   1     2446.72     2400.72     14.02 o 
   4   4   1     8308.93     8775.13     31.74 o 
   5   4   1     1332.45     1341.81      9.98 o 
   6   4   1     1375.16     1349.57     11.41 o 
   7   4   1     1484.54     1561.37     14.40 o 
   8   4   1       10.74       13.65      2.75 o 
   9   4   1      753.56      742.55     18.64 o 
  10   4   1      133.61      116.21      8.81 o 
  11   4   1      206.75      198.41     10.60 o 
  12   4   1      146.09      180.49     16.93 o 
 -12   5   1        0.10       14.57      4.92 o 
 -11   5   1       25.35       27.39      5.80 o 
 -10   5   1        6.64       11.92      3.63 o 
  -9   5   1       43.10       31.15      4.39 o 
  -8   5   1      190.78      191.29      7.01 o 
  -7   5   1       39.67       30.32      4.99 o 
  -6   5   1        1.45        4.10      2.16 o 
  -5   5   1        1.92        4.74      2.58 o 
  -4   5   1      550.66      492.86      7.45 o 
  -3   5   1     1939.96     2031.45     19.49 o 
  -2   5   1       85.51      158.73      3.86 o 
  -1   5   1      857.51      725.28     14.78 o 
   0   5   1       13.77        4.42      1.14 o 
   1   5   1      407.17      462.58      7.28 o 
   2   5   1      294.92      257.02      5.30 o 
   3   5   1      393.53      416.31      6.28 o 
   4   5   1      213.39      220.47      5.30 o 
   5   5   1        3.32        1.82      3.43 o 
   6   5   1       18.67       24.23      2.60 o 
   7   5   1      216.66      243.62      6.90 o 
   8   5   1      406.35      408.49     11.74 o 
   9   5   1       16.64        8.80      6.86 o 
  10   5   1       59.23       62.83      7.09 o 
  11   5   1        2.55        6.27      2.31 o 
 -12   6   1       71.55       83.54      8.67 o 
 -11   6   1      128.85      144.87     10.30 o 
 -10   6   1      372.32      407.66     13.55 o 
  -9   6   1        1.29        4.48      6.18 o 
  -8   6   1      665.77      624.32     12.75 o 
  -7   6   1      419.69      400.36      9.03 o 
  -6   6   1     2445.73     2430.34     22.22 o 
  -5   6   1     4642.11     4822.24     28.52 o 
  -4   6   1       27.44       20.29      2.22 o 
  -3   6   1     4088.47     3879.14     19.65 o 
  -2   6   1      166.12      108.25      4.14 o 
  -1   6   1     3461.69     3692.29     39.73 o 
   0   6   1     3399.53     3384.34     19.44 o 
   1   6   1      499.28      516.53     14.66 o 
   2   6   1     1548.23     1544.86     18.69 o 
   3   6   1      172.81      173.27      4.72 o 
   4   6   1     4266.58     4213.72     26.18 o 
   5   6   1       10.34       14.20      3.17 o 
   6   6   1       62.40       55.58      3.62 o 
   7   6   1      227.59      212.97      6.52 o 
   8   6   1      365.14      392.19     12.10 o 
   9   6   1      390.20      388.90     13.25 o 
  10   6   1        0.34        2.21      4.23 o 
  11   6   1      239.75      223.54     16.04 o 
 -11   7   1       82.51       67.43      6.37 o 
 -10   7   1      190.14      186.90     10.50 o 
  -9   7   1      423.39      440.45     21.16 o 
  -8   7   1      142.92      159.36      7.15 o 
  -7   7   1     1553.87     1594.04     23.94 o 
  -6   7   1       20.21       22.51      2.86 o 
  -5   7   1        2.00        2.71      1.43 o 
  -4   7   1     4298.85     4400.75     25.23 o 
  -3   7   1      623.68      654.11      8.88 o 
  -2   7   1     3714.74     3663.93     31.50 o 
  -1   7   1     2771.39     2601.19     17.07 o 
   0   7   1     2736.75     2809.83     23.78 o 
   1   7   1     2858.40     2989.08     29.55 o 
   2   7   1     1007.60     1084.78     14.46 o 
   3   7   1     3428.23     3452.27     32.37 o 
   4   7   1       23.83       25.75      2.55 o 
   5   7   1     1875.71     1894.78     18.75 o 
   6   7   1      329.17      275.80      7.86 o 
   7   7   1     1488.37     1511.79     26.16 o 
   8   7   1     1558.67     1596.87     23.30 o 
   9   7   1      157.01      147.57      9.46 o 
  10   7   1      456.69      457.49     19.05 o 
  11   7   1        0.87        8.32      4.19 o 
 -11   8   1       18.99       15.92      5.51 o 
 -10   8   1        5.24        5.48      4.17 o 
  -9   8   1       43.23       48.73      6.37 o 
  -8   8   1       67.26       55.60      6.60 o 
  -7   8   1      123.56      118.67      5.88 o 
  -6   8   1      318.83      287.39     11.44 o 
  -5   8   1       28.12       25.05      2.52 o 
  -4   8   1      134.45      154.82      6.21 o 
  -3   8   1        1.98        4.11      2.11 o 
  -2   8   1      204.94      215.60      6.11 o 
  -1   8   1       49.35       48.41      3.16 o 
   0   8   1      312.53      288.89      6.14 o 
   1   8   1      707.16      660.99      9.51 o 
   2   8   1      679.33      663.55      9.79 o 
   3   8   1      742.16      689.00     10.89 o 
   4   8   1      737.04      752.93     11.21 o 
   5   8   1       22.22       30.04      3.39 o 
   6   8   1      313.03      274.65     11.75 o 
   7   8   1      247.48      224.52      9.28 o 
   8   8   1        9.48       13.92      3.37 o 
   9   8   1        1.18        6.60      3.55 o 
  10   8   1       12.29       16.99      5.94 o 
 -10   9   1       30.31       34.95      7.48 o 
  -9   9   1      287.67      287.64     19.47 o 
  -8   9   1       13.13       22.44      5.33 o 
  -7   9   1      343.12      320.52      8.90 o 
  -6   9   1      256.15      230.74      7.47 o 
  -5   9   1      335.93      345.52     10.17 o 
  -4   9   1      200.55      208.85      5.83 o 
  -3   9   1       11.76        9.50      2.25 o 
  -2   9   1     1855.56     1967.54     29.40 o 
  -1   9   1      868.39      878.28     15.34 o 
   0   9   1     1903.12     2001.31     45.85 o 
   1   9   1      378.00      344.79      7.03 o 
   2   9   1      163.48      171.99      6.70 o 
   3   9   1     1046.02     1022.95     18.25 o 
   4   9   1       12.48       14.57      2.95 o 
   5   9   1     1277.94     1340.78     22.91 o 
   6   9   1      306.56      318.41     19.39 o 
   7   9   1      331.06      340.05     18.22 o 
   8   9   1      430.20      395.11     19.25 o 
   9   9   1        5.89        7.94      3.40 o 
  -9  10   1        1.07        8.39      3.99 o 
  -8  10   1       40.45       42.03      7.98 o 
  -7  10   1       91.12       76.70      7.64 o 
  -6  10   1       53.77       51.76      6.13 o 
  -5  10   1      342.05      356.23     11.32 o 
  -4  10   1      101.50      107.07      4.86 o 
  -3  10   1     1794.49     1878.81     39.98 o 
  -2  10   1       55.06       45.63      4.16 o 
  -1  10   1       84.95       83.26      5.45 o 
   0  10   1      871.23      859.36     24.26 o 
   1  10   1      338.16      316.88     12.22 o 
   2  10   1     3685.99     3961.32     59.45 o 
   3  10   1      397.79      388.89     20.19 o 
   4  10   1      813.22      853.50     17.62 o 
   5  10   1      210.50      196.87     13.71 o 
   6  10   1      137.44      124.56     16.60 o 
   7  10   1      197.30      167.01     11.55 o 
   8  10   1        2.25       10.89      3.85 o 
   9  10   1       15.10        8.95      4.48 o 
  -8  11   1       26.17       26.11      8.88 o 
  -7  11   1       37.17       37.66      6.86 o 
  -6  11   1      175.01      193.94     20.24 o 
  -5  11   1       14.45       31.38      6.99 o 
  -4  11   1        9.75       12.62      3.59 o 
  -3  11   1        6.83        7.18     13.92 o 
  -2  11   1      402.06      414.39     15.39 o 
  -1  11   1       14.11       16.80      5.26 o 
   0  11   1       19.08       17.07      6.06 o 
   1  11   1      328.14      366.08     15.43 o 
   2  11   1       78.31       77.07     23.64 o 
   3  11   1      343.24      340.07     14.66 o 
   4  11   1        0.22        2.30      2.17 o 
   5  11   1      281.29      292.13     20.54 o 
   6  11   1       86.51       79.09     11.88 o 
   7  11   1        7.26        5.79      7.37 o 
   8  11   1       17.16       12.70      5.12 o 
  -7  12   1      173.44      154.17     20.90 o 
  -6  12   1      136.59      120.92     17.61 o 
  -5  12   1      802.15      839.16     27.18 o 
  -4  12   1       77.00       60.02     15.40 o 
  -3  12   1     1274.29     1396.10     35.81 o 
  -2  12   1      487.46      541.00     21.72 o 
  -1  12   1      910.09      965.88     23.51 o 
   0  12   1      555.34      654.03     19.67 o 
   1  12   1      135.17      142.80     11.97 o 
   2  12   1     2016.02     2223.84     66.31 o 
   3  12   1       65.70       64.93      8.07 o 
   4  12   1      628.41      656.02     41.65 o 
   5  12   1      144.40      139.09     16.72 o 
   6  12   1      215.74      268.23     22.26 o 
   7  12   1       67.26       73.82     15.64 o 
  -6  13   1       41.37       68.14     15.59 o 
  -5  13   1       31.58       15.50     12.35 o 
  -4  13   1      172.76      197.89     20.59 o 
  -3  13   1       29.48       31.49      7.21 o 
  -2  13   1      363.72      446.66     20.50 o 
  -1  13   1      213.40      238.42     14.85 o 
   0  13   1      116.91      134.59     12.00 o 
   1  13   1      235.81      296.06     15.92 o 
   2  13   1       53.27       70.74     10.99 o 
   3  13   1       47.49       68.79     14.79 o 
   4  13   1        0.08        3.43      5.02 o 
   5  13   1       53.07       59.26     15.17 o 
  -3  14   1       57.50       60.39     12.21 o 
  -2  14   1       89.28       82.17     10.60 o 
  -1  14   1        3.41        5.88      3.02 o 
   0  14   1       90.66       89.97     10.57 o 
   1  14   1       24.88       28.64      6.34 o 
   2  14   1       14.99       11.70      5.66 o 
   3  14   1        1.69        6.53      4.79 o 
 -13   0   2      104.33      102.79     19.58 o 
 -12   0   2      106.04       96.55     13.71 o 
 -11   0   2      592.35      547.73     28.08 o 
 -10   0   2      993.36     1016.33     38.55 o 
  -9   0   2      113.87      110.93      7.80 o 
  -8   0   2     1390.02     1245.75     17.55 o 
  -7   0   2      171.40      155.00      5.54 o 
  -6   0   2      232.18      195.49      5.96 o 
  -5   0   2     3361.79     3511.52     19.24 o 
  -4   0   2      113.09      214.36      4.26 o 
  -3   0   2     1866.13     2141.40     11.74 o 
  -2   0   2      176.07       69.19      2.01 o 
   2   0   2       22.69       18.16      2.09 o 
   3   0   2     3879.73     3777.40     36.51 o 
   4   0   2    10926.10    11365.18     55.69 o 
   5   0   2      307.22      323.44      8.83 o 
   6   0   2     3828.56     3902.45     56.33 o 
   7   0   2      639.96      542.71     13.97 o 
   8   0   2     1849.81     1981.06     30.16 o 
   9   0   2       64.71      100.23      8.51 o 
  10   0   2       59.95       94.06     14.46 o 
  11   0   2      343.80      454.80     32.64 o 
  12   0   2       67.88       84.24     19.49 o 
 -13   1   2        0.02        9.09      8.66 o 
 -12   1   2       26.90       19.75      9.44 o 
 -11   1   2        5.91        4.05      6.62 o 
 -10   1   2       73.35       76.22      9.03 o 
  -9   1   2        4.57        3.64      3.52 o 
  -8   1   2      321.27      265.54      5.15 o 
  -7   1   2     1299.48     1360.70     10.77 o 
  -6   1   2     1170.89     1287.06     18.43 o 
  -5   1   2      779.76      736.54      7.00 o 
  -4   1   2     1535.30     1541.02      8.82 o 
  -3   1   2    20703.58    23025.70    107.44 o 
  -2   1   2     2611.28     2574.57      8.88 o 
  -1   1   2       18.27       15.20      0.62 o 
   0   1   2     9875.60     9949.49     66.07 o 
   1   1   2       12.47       15.86      2.30 o 
   2   1   2     9537.08     9065.84     30.70 o 
   3   1   2       66.22       43.33      2.23 o 
   4   1   2     1224.54     1422.48     12.99 o 
   5   1   2     1045.53     1056.06     10.37 o 
   6   1   2      750.08      756.08      9.77 o 
   7   1   2      512.58      545.74      9.29 o 
   8   1   2        1.56        5.18      4.63 o 
   9   1   2      560.60      588.61     12.62 o 
  10   1   2       95.16       78.17      7.42 o 
  11   1   2       28.64       26.30     10.30 o 
  12   1   2       40.07       44.78     11.46 o 
 -13   2   2       54.00       57.80     10.97 o 
 -12   2   2       96.74       74.03     11.11 o 
 -11   2   2       64.00       82.95     11.16 o 
 -10   2   2      450.65      395.27     17.92 o 
  -9   2   2      110.31      117.76      5.60 o 
  -8   2   2      178.18      173.24      4.19 o 
  -7   2   2      119.27      112.10      3.56 o 
  -6   2   2      325.51      381.02      4.57 o 
  -5   2   2     3589.93     3748.77     19.50 o 
  -4   2   2     2950.37     3213.09     16.57 o 
  -3   2   2     1366.68     1277.83     15.90 o 
  -2   2   2      195.19      282.12      2.86 o 
  -1   2   2       51.58       34.55      1.16 o 
   1   2   2      912.10      942.44      7.67 o 
   2   2   2     1149.46     1229.02     10.23 o 
   3   2   2      175.18      219.28      4.70 o 
   4   2   2     3914.90     4022.37     24.38 o 
   5   2   2     2847.91     2927.88     30.40 o 
   6   2   2     1522.67     1367.94     20.64 o 
   7   2   2      564.39      569.05      9.70 o 
   8   2   2       85.63       88.44      4.66 o 
   9   2   2      417.35      436.87     13.44 o 
  10   2   2       10.71       14.17      5.75 o 
  11   2   2       19.79       15.65      8.50 o 
  12   2   2       16.19       17.49      8.03 o 
 -13   3   2       21.23       16.91     10.70 o 
 -12   3   2        2.57       12.62      5.46 o 
 -11   3   2       15.64       28.67      5.63 o 
 -10   3   2       59.04       65.96      8.60 o 
  -9   3   2        8.39       14.89      2.71 o 
  -8   3   2      361.86      403.78      8.67 o 
  -7   3   2      818.04      773.01     10.63 o 
  -6   3   2       47.18       48.27      3.20 o 
  -5   3   2     2573.03     2409.04     19.78 o 
  -4   3   2      109.84       37.72      2.08 o 
  -3   3   2     1324.79     1622.39      8.15 o 
  -2   3   2     1208.55     1232.68     10.44 o 
  -1   3   2     2303.99     2511.91     14.64 o 
   0   3   2     3792.73     3816.64     32.45 o 
   1   3   2     6675.37     7142.03     27.54 o 
   2   3   2     1000.77      764.43      6.50 o 
   3   3   2     9332.14     9268.76     34.86 o 
   4   3   2     1575.86     1797.61     13.45 o 
   5   3   2     1300.38     1308.56     10.12 o 
   6   3   2      348.67      346.01      7.42 o 
   7   3   2     1556.99     1612.78     25.17 o 
   8   3   2       30.40       29.70      3.68 o 
   9   3   2      311.42      275.63     11.18 o 
  10   3   2      680.47      687.33     19.48 o 
  11   3   2        6.51        8.51      4.71 o 
  12   3   2      188.76      204.61     16.71 o 
 -12   4   2        0.27       -6.64      6.64 o 
 -11   4   2       95.15       97.54     11.51 o 
 -10   4   2      362.61      358.34     10.01 o 
  -9   4   2        8.37        6.66      2.49 o 
  -8   4   2      325.39      255.68      7.38 o 
  -7   4   2       10.70        6.83      2.45 o 
  -6   4   2      363.02      316.87      7.03 o 
  -5   4   2       84.61       69.32      2.00 o 
  -4   4   2       40.70       21.80      1.47 o 
  -3   4   2      288.97      344.34      5.78 o 
  -2   4   2      403.20      446.78      6.08 o 
  -1   4   2     1024.78     1276.07      8.84 o 
   0   4   2      242.12      186.65      3.45 o 
   1   4   2      801.04      744.59      8.86 o 
   2   4   2     3076.91     3072.39     18.07 o 
   3   4   2     1504.66     1581.26     14.78 o 
   4   4   2       10.33       12.54      1.61 o 
   5   4   2        3.78        2.56      1.56 o 
   6   4   2      182.44      160.26      4.40 o 
   7   4   2       12.17       11.04      2.53 o 
   8   4   2       83.97       71.08      5.74 o 
   9   4   2        3.19       11.07      3.12 o 
  10   4   2        1.00       10.30      4.44 o 
  11   4   2        0.10       -4.56      4.56 o 
 -12   5   2      299.08      299.42     17.59 o 
 -11   5   2       46.85       75.22      7.94 o 
 -10   5   2       66.78       91.56      6.36 o 
  -9   5   2     1030.12     1099.01     18.15 o 
  -8   5   2       30.34       47.15      5.21 o 
  -7   5   2     2016.40     2088.24     20.94 o 
  -6   5   2      414.52      467.66      5.78 o 
  -5   5   2     3613.05     3729.59     18.67 o 
  -4   5   2     3428.25     3324.36     15.24 o 
  -3   5   2     1252.78     1210.88     10.29 o 
  -2   5   2     8946.17     9227.95     50.29 o 
  -1   5   2      917.04      992.24     10.47 o 
   0   5   2     7042.31     7336.20     47.19 o 
   1   5   2    13610.83    15329.67     60.21 o 
   2   5   2     6043.40     6187.10     30.07 o 
   3   5   2     3860.55     3860.46     25.94 o 
   4   5   2      186.84      157.05      4.48 o 
   5   5   2     7935.61     8501.84     31.14 o 
   6   5   2       53.45       56.30      3.01 o 
   7   5   2      928.58      918.41     20.94 o 
   8   5   2      298.19      297.50     10.41 o 
   9   5   2      277.11      268.49     11.48 o 
  10   5   2      541.06      574.09     18.75 o 
  11   5   2        3.26        8.88      5.14 o 
 -12   6   2        4.52        5.33      5.47 o 
 -11   6   2       80.81       81.98      7.30 o 
 -10   6   2      536.22      484.93     15.58 o 
  -9   6   2      795.37      748.35     14.64 o 
  -8   6   2      702.49      756.39     16.04 o 
  -7   6   2      655.81      600.54     10.67 o 
  -6   6   2      721.17      769.30      7.71 o 
  -5   6   2     1360.81     1357.87     12.30 o 
  -4   6   2     1117.57     1165.69     10.01 o 
  -3   6   2     5005.07     5332.30     23.27 o 
  -2   6   2       81.51      120.33      3.82 o 
  -1   6   2     8756.64     8685.34     34.49 o 
   0   6   2       67.36       49.92      2.42 o 
   1   6   2     1597.47     1630.78     22.19 o 
   2   6   2     2654.50     2738.47     42.26 o 
   3   6   2     1723.32     1684.28     13.62 o 
   4   6   2     2012.71     2025.43     16.46 o 
   5   6   2      420.58      411.67      9.18 o 
   6   6   2     1576.60     1518.69     23.20 o 
   7   6   2      537.05      540.72     13.21 o 
   8   6   2      572.67      574.24     14.83 o 
   9   6   2      232.21      223.57     10.53 o 
  10   6   2        8.13       13.07      6.27 o 
  11   6   2      141.76      141.86     14.74 o 
 -11   7   2      111.90       90.69      8.59 o 
 -10   7   2       10.17        9.20      5.17 o 
  -9   7   2      279.41      251.51     12.19 o 
  -8   7   2       59.87       73.16      5.07 o 
  -7   7   2       55.91       43.58      4.24 o 
  -6   7   2      354.12      364.02      8.39 o 
  -5   7   2      347.34      337.24      6.17 o 
  -4   7   2      194.21      208.11      4.79 o 
  -3   7   2       25.31       41.79      4.36 o 
  -2   7   2      126.04      113.52      3.82 o 
  -1   7   2       21.99       13.58      2.68 o 
   0   7   2      436.78      466.30      9.91 o 
   1   7   2     1003.00     1012.89     13.94 o 
   2   7   2       49.75       42.01      3.29 o 
   3   7   2      169.53      205.30      6.28 o 
   4   7   2       34.92       22.19      2.27 o 
   5   7   2      674.32      679.64      9.87 o 
   6   7   2      713.21      716.60     14.50 o 
   7   7   2      130.12      141.91     10.47 o 
   8   7   2      162.78      137.60      8.89 o 
   9   7   2        0.28        3.37      4.16 o 
  10   7   2       35.82       36.23      7.13 o 
 -11   8   2       68.77       50.61      7.86 o 
 -10   8   2      275.06      295.99     13.47 o 
  -9   8   2       64.03       62.75      7.82 o 
  -8   8   2      883.98      918.45     18.32 o 
  -7   8   2        5.64       10.98      4.05 o 
  -6   8   2      401.16      373.76      8.72 o 
  -5   8   2      821.09      817.67     10.24 o 
  -4   8   2      263.57      258.06      5.98 o 
  -3   8   2     3453.11     3577.46     26.62 o 
  -2   8   2      769.68      745.16      9.41 o 
  -1   8   2     3187.10     3275.25     42.54 o 
   0   8   2      112.54       97.58      6.30 o 
   1   8   2     5160.03     5348.03     31.24 o 
   2   8   2     2082.71     2077.89     20.42 o 
   3   8   2      499.05      513.52     10.45 o 
   4   8   2     3503.92     3717.96     30.29 o 
   5   8   2      364.88      339.96      7.76 o 
   6   8   2     1945.73     1920.17     24.94 o 
   7   8   2      487.98      481.77     13.17 o 
   8   8   2      254.05      255.86     10.86 o 
   9   8   2      763.90      775.82     63.70 o 
  10   8   2        3.90        8.87      4.74 o 
 -10   9   2        0.34        9.50      3.47 o 
  -9   9   2       53.90       59.02      8.01 o 
  -8   9   2        0.07        5.22      6.00 o 
  -7   9   2      248.50      231.34      7.75 o 
  -6   9   2      620.65      649.05     14.47 o 
  -5   9   2      616.19      594.96      9.15 o 
  -4   9   2        0.97        2.58      1.95 o 
  -3   9   2      102.30       96.90      4.45 o 
  -2   9   2     2013.39     2050.08     25.72 o 
  -1   9   2      905.48      883.38     18.79 o 
   0   9   2       17.77       15.34      5.10 o 
   1   9   2      981.02     1019.99     19.78 o 
   2   9   2        6.73        6.10      2.73 o 
   3   9   2      558.69      530.15     25.45 o 
   4   9   2       70.42       60.10      5.46 o 
   5   9   2        1.97        7.61      3.04 o 
   6   9   2        8.13       14.72      4.24 o 
   7   9   2        0.77       10.57      3.96 o 
   8   9   2       26.38       23.43      7.21 o 
   9   9   2        2.69       16.94      6.26 o 
  -9  10   2       94.70       82.77      8.86 o 
  -8  10   2       85.75       88.88     11.65 o 
  -7  10   2      191.99      176.25      7.28 o 
  -6  10   2      685.55      691.20     23.01 o 
  -5  10   2        3.12        7.84      3.00 o 
  -4  10   2     1069.65     1126.26     17.28 o 
  -3  10   2      182.89      180.34      7.74 o 
  -2  10   2      880.55      904.34     19.41 o 
  -1  10   2     1615.70     1786.28     32.52 o 
   0  10   2      335.85      321.56      9.88 o 
   1  10   2     2956.08     2984.98     44.20 o 
   2  10   2      452.04      476.27     23.57 o 
   3  10   2      751.27      760.83     30.62 o 
   4  10   2      755.62      706.13     27.82 o 
   5  10   2      106.29       94.86     10.37 o 
   6  10   2      608.08      594.92     18.99 o 
   7  10   2       94.07       89.92      9.27 o 
   8  10   2      368.81      348.08     17.14 o 
  -8  11   2        8.57       25.50     12.02 o 
  -7  11   2      664.79      621.22     35.59 o 
  -6  11   2      119.39      125.73     10.41 o 
  -5  11   2      495.56      467.05     18.71 o 
  -4  11   2      683.01      727.42     20.83 o 
  -3  11   2      824.06      816.17     19.66 o 
  -2  11   2     1096.96     1210.15     34.82 o 
  -1  11   2      378.91      395.50     14.94 o 
   0  11   2      513.07      570.22     18.40 o 
   1  11   2      404.31      409.76     20.74 o 
   2  11   2      607.12      633.15     14.48 o 
   3  11   2      512.20      555.21     13.77 o 
   4  11   2       23.53       27.41      4.20 o 
   5  11   2      548.01      547.19     34.42 o 
   6  11   2        1.54       13.98      5.59 o 
   7  11   2      116.61      104.41     10.86 o 
  -7  12   2       88.69      104.86     15.87 o 
  -6  12   2       30.07       27.47     12.16 o 
  -5  12   2        0.14       -4.98      8.36 o 
  -4  12   2      234.20      192.05     25.38 o 
  -3  12   2        1.53       11.49      3.44 o 
  -2  12   2       11.91       13.04      4.51 o 
  -1  12   2        0.35        0.89      5.07 o 
   0  12   2       93.42      104.63      9.70 o 
   1  12   2       25.96       23.77      7.32 o 
   2  12   2        0.49        2.11      3.52 o 
   3  12   2        0.83       11.60      6.13 o 
   4  12   2       33.07       31.93     13.81 o 
   5  12   2       12.54       20.38      6.81 o 
   6  12   2        0.03       -7.75      9.20 o 
  -6  13   2       98.39       74.57     14.18 o 
  -5  13   2      152.48      144.32     12.24 o 
  -4  13   2      379.05      433.43     47.01 o 
  -3  13   2       48.01       52.59     13.15 o 
  -2  13   2      347.73      320.47     17.01 o 
  -1  13   2       18.46       16.29      6.46 o 
   0  13   2      287.17      296.77     31.18 o 
   1  13   2       47.45       41.34      6.81 o 
   2  13   2      113.02      106.65     10.91 o 
   3  13   2      409.95      449.82     26.77 o 
   4  13   2       57.64       61.23     11.50 o 
   5  13   2       59.79       51.37     12.07 o 
  -3  14   2       56.05       73.12     12.30 o 
  -2  14   2       10.17       12.37      5.61 o 
  -1  14   2      112.10      125.38     13.31 o 
   0  14   2       12.43       12.79      4.67 o 
   1  14   2      394.57      429.07     37.29 o 
   2  14   2       29.08       32.52      8.56 o 
 -13   1   3        8.86       13.04      8.31 o 
 -12   1   3      228.71      244.38     26.20 o 
 -11   1   3        4.07        5.41      3.10 o 
 -10   1   3      549.37      570.63     13.61 o 
  -9   1   3       22.58       25.55      3.19 o 
  -8   1   3      541.81      480.11      6.42 o 
  -7   1   3      733.81      679.84      6.85 o 
  -6   1   3      655.86      756.78      7.69 o 
  -5   1   3    10789.25    11353.39     31.96 o 
  -4   1   3      582.03      612.77      5.04 o 
  -3   1   3     2981.36     3429.33     24.33 o 
  -2   1   3     3094.75     3482.23     13.17 o 
   0   1   3    16733.47    15401.92    103.14 o 
   1   1   3      952.95      792.00      7.25 o 
   2   1   3      622.71      699.95      5.90 o 
   3   1   3      653.95      601.75      7.47 o 
   4   1   3     2122.82     2243.50     18.60 o 
   5   1   3     2647.01     2755.71     18.24 o 
   6   1   3      659.37      641.69      9.65 o 
   7   1   3      799.50      762.86     17.60 o 
   8   1   3       38.16       41.59      3.87 o 
   9   1   3      834.61      904.10     25.98 o 
  10   1   3       47.96       44.15      7.19 o 
  11   1   3      155.44      140.97     13.73 o 
 -13   2   3       29.64       23.81     14.37 o 
 -12   2   3      212.40      176.31     13.99 o 
 -11   2   3      327.41      324.44     15.03 o 
 -10   2   3      140.26      159.49      6.69 o 
  -9   2   3      879.17      951.84     13.94 o 
  -8   2   3       71.52       70.71      2.46 o 
  -7   2   3      599.40      588.55      8.90 o 
  -6   2   3     3637.77     3925.76     24.71 o 
  -5   2   3     1663.44     1652.31     18.54 o 
  -4   2   3     1359.24     1145.40     12.24 o 
  -3   2   3     1074.69      731.99      9.60 o 
  -2   2   3     1626.49     1800.06     10.11 o 
  -1   2   3     3312.35     3453.53     11.71 o 
   0   2   3      244.42      222.30      3.45 o 
   1   2   3     8181.49     8589.68     34.61 o 
   2   2   3        1.00       22.71      1.84 o 
   3   2   3     6890.40     6527.76     38.26 o 
   4   2   3     1305.09     1223.50     15.79 o 
   5   2   3     1272.74     1330.66     12.64 o 
   6   2   3     2185.00     2287.22     26.49 o 
   7   2   3      103.06       86.38      4.96 o 
   8   2   3      391.08      400.44      9.53 o 
   9   2   3      123.96      101.90      8.10 o 
  10   2   3      238.80      219.89     10.28 o 
  11   2   3      154.20      173.66     14.29 o 
 -13   3   3       33.52       29.40      8.98 o 
 -12   3   3        1.17        5.06     14.37 o 
 -11   3   3        0.02        0.60      3.93 o 
 -10   3   3       16.67       23.00      3.51 o 
  -9   3   3        3.98       10.16      3.39 o 
  -8   3   3       86.45       60.93      3.98 o 
  -7   3   3       66.10       51.33      3.61 o 
  -6   3   3       44.31       53.98      3.44 o 
  -5   3   3      614.27      528.33      7.96 o 
  -4   3   3     1257.18     1270.52      8.10 o 
  -3   3   3      426.54      419.73      4.89 o 
  -2   3   3     1059.39      996.40     15.37 o 
  -1   3   3        3.82        4.17      0.55 o 
   0   3   3     2311.36     2470.35     20.92 o 
   1   3   3       39.63       56.99      2.34 o 
   2   3   3      272.42      356.08      4.14 o 
   3   3   3       80.57       61.17      2.10 o 
   4   3   3     1110.03     1117.65     12.21 o 
   5   3   3      127.54       93.31      4.25 o 
   6   3   3        2.35        9.30      3.33 o 
   7   3   3        4.46        7.62      3.97 o 
   8   3   3       50.77       48.31      4.51 o 
   9   3   3      150.89      124.77      8.30 o 
  10   3   3        5.21        5.90      5.93 o 
  11   3   3       11.07        6.17      4.21 o 
 -13   4   3       17.65       22.55      6.44 o 
 -12   4   3      107.10       77.85     11.17 o 
 -11   4   3      506.90      606.28     14.86 o 
 -10   4   3       55.39       40.03      4.58 o 
  -9   4   3      284.36      315.63      8.75 o 
  -8   4   3     1112.60     1054.22     14.63 o 
  -7   4   3      958.77      971.68     15.79 o 
  -6   4   3     4667.51     4955.76     40.12 o 
  -5   4   3      190.15      230.36      9.91 o 
  -4   4   3     2231.92     1913.76     14.59 o 
  -3   4   3     1910.10     1784.31     18.32 o 
  -2   4   3      217.20      198.35      3.97 o 
  -1   4   3     9885.29    10286.86     63.85 o 
   0   4   3       63.10       81.63      4.25 o 
   1   4   3    11720.16    12485.89     54.60 o 
   2   4   3      422.85      441.74      6.26 o 
   3   4   3     3530.97     3369.90     21.07 o 
   4   4   3     2239.64     1995.60     11.61 o 
   5   4   3     1909.72     1972.14     17.12 o 
   6   4   3     1862.04     1893.66     24.22 o 
   7   4   3       56.30       65.36      4.68 o 
   8   4   3      635.91      653.60     16.24 o 
   9   4   3      189.16      190.82     11.79 o 
  10   4   3      346.58      367.04     14.79 o 
  11   4   3      242.02      232.56     12.44 o 
 -12   5   3      203.70      185.27     10.59 o 
 -11   5   3        0.09        4.27      5.41 o 
 -10   5   3      178.69      133.64      6.76 o 
  -9   5   3        9.47        7.68      3.09 o 
  -8   5   3      278.12      243.92      7.60 o 
  -7   5   3      246.17      259.39      7.79 o 
  -6   5   3       61.82       88.43      4.40 o 
  -5   5   3      415.61      407.61      5.06 o 
  -4   5   3      175.03      159.10      5.79 o 
  -3   5   3     1023.82     1138.51     10.80 o 
  -2   5   3      925.95     1043.31     16.09 o 
  -1   5   3      892.49      734.01      7.53 o 
   0   5   3     2424.73     2356.07     41.30 o 
   1   5   3      951.47      925.61     11.49 o 
   2   5   3     1342.11     1476.44     12.77 o 
   3   5   3     2514.34     2782.38     17.86 o 
   4   5   3       19.66       31.67      2.27 o 
   5   5   3     1226.35     1404.46     18.24 o 
   6   5   3       86.98       91.01      4.60 o 
   7   5   3      825.51      781.87     14.55 o 
   8   5   3      116.05       99.88      7.15 o 
   9   5   3       88.91       80.40      7.83 o 
  10   5   3        3.82        6.88      5.65 o 
  11   5   3       23.51       25.05      8.56 o 
 -12   6   3        2.30        6.56      5.71 o 
 -11   6   3      406.23      436.13     16.26 o 
 -10   6   3        7.40        4.71      3.52 o 
  -9   6   3       89.88       74.84      5.86 o 
  -8   6   3     1155.95     1218.90     19.76 o 
  -7   6   3      486.05      536.33     10.14 o 
  -6   6   3     3212.12     3418.77     27.71 o 
  -5   6   3      125.63      139.90      4.84 o 
  -4   6   3     1022.27     1030.96      9.45 o 
  -3   6   3      649.03      686.60      8.78 o 
  -2   6   3      558.02      539.94      7.12 o 
  -1   6   3     4110.29     3901.02     18.25 o 
   0   6   3      500.09      419.31      6.15 o 
   1   6   3     1164.40     1140.26     13.24 o 
   2   6   3       32.00       28.30      3.05 o 
   3   6   3      743.33      712.36      8.19 o 
   4   6   3       93.66      115.14      4.39 o 
   5   6   3      781.99      834.08     10.95 o 
   6   6   3       82.29       92.80      6.09 o 
   7   6   3      181.87      194.02      9.70 o 
   8   6   3      238.78      238.16     13.25 o 
   9   6   3        9.91        8.65      6.51 o 
  10   6   3      186.97      206.59     12.36 o 
 -12   7   3      338.44      329.22     14.19 o 
 -11   7   3        0.04        5.20      5.03 o 
 -10   7   3      469.86      464.03     17.29 o 
  -9   7   3       59.69       68.83      6.12 o 
  -8   7   3      661.14      680.18     13.64 o 
  -7   7   3      390.49      370.64      9.00 o 
  -6   7   3      185.25      190.58      6.29 o 
  -5   7   3     2916.75     3026.99     21.19 o 
  -4   7   3      317.25      288.83      7.76 o 
  -3   7   3     5212.42     5331.74     49.07 o 
  -2   7   3     1835.96     1911.42     19.80 o 
  -1   7   3     1003.37      986.97      8.76 o 
   0   7   3     5636.92     5909.04     24.68 o 
   1   7   3       18.31       22.16      1.88 o 
   2   7   3     1825.07     1841.04     15.96 o 
   3   7   3     2154.42     2250.75     19.28 o 
   4   7   3     1217.23     1260.76     13.76 o 
   5   7   3     1230.71     1217.35     18.45 o 
   6   7   3      174.58      120.10      7.15 o 
   7   7   3     1220.66     1376.16     38.58 o 
   8   7   3        1.37        5.78      2.77 o 
   9   7   3      304.94      326.39     14.63 o 
  10   7   3        3.57        8.55      4.13 o 
 -11   8   3        4.88        9.24      4.53 o 
 -10   8   3       16.70       21.85      5.71 o 
  -9   8   3       40.44       45.47      5.98 o 
  -8   8   3        6.45        9.29      3.06 o 
  -7   8   3       40.61       42.09      3.89 o 
  -6   8   3      236.63      224.58      7.33 o 
  -5   8   3       36.15       30.96      3.80 o 
  -4   8   3       58.49       71.79      3.67 o 
  -3   8   3        1.41        7.09      2.08 o 
  -2   8   3       27.66       25.76      2.46 o 
  -1   8   3      167.74      157.80      4.61 o 
   0   8   3        0.24        0.71      1.47 o 
   1   8   3      165.51      149.91      8.98 o 
   2   8   3       28.28       23.19      3.52 o 
   3   8   3       35.72       31.86      2.95 o 
   4   8   3        4.29        3.78      1.74 o 
   5   8   3       52.07       41.24      6.46 o 
   6   8   3       61.97       51.07      5.07 o 
   7   8   3       13.91       18.57      6.45 o 
   8   8   3        0.29       -3.73      9.58 o 
   9   8   3        0.10        6.46      3.96 o 
 -10   9   3      338.40      339.44     13.14 o 
  -9   9   3       78.50       84.15      9.17 o 
  -8   9   3       75.58       63.95      6.13 o 
  -7   9   3      496.84      533.37     11.54 o 
  -6   9   3       19.73       25.32      4.52 o 
  -5   9   3      782.57      770.77     12.49 o 
  -4   9   3      379.22      375.18      7.30 o 
  -3   9   3      756.06      726.55     12.21 o 
  -2   9   3     2340.76     2390.10     26.75 o 
  -1   9   3        9.12       15.48      7.63 o 
   0   9   3      701.43      678.46     15.59 o 
   1   9   3      213.52      232.92      9.92 o 
   2   9   3      574.63      557.94     30.92 o 
   3   9   3      637.73      598.77     23.76 o 
   4   9   3      152.76      153.75     11.52 o 
   5   9   3      856.87      811.60     20.90 o 
   6   9   3        1.09        3.25      2.42 o 
   7   9   3      380.92      376.33     25.99 o 
   8   9   3        6.96       14.03      5.65 o 
   9   9   3      115.53      130.53     12.92 o 
 -10  10   3       14.28       11.62      8.95 o 
  -9  10   3       50.27       57.06      6.46 o 
  -8  10   3      230.90      227.65     13.87 o 
  -7  10   3        1.58        3.56      2.01 o 
  -6  10   3       69.62       69.49      6.39 o 
  -5  10   3      214.70      207.57      8.57 o 
  -4  10   3       14.99       14.42      3.28 o 
  -3  10   3       21.70       22.31      5.45 o 
  -2  10   3      891.97      815.59     15.12 o 
  -1  10   3      148.66      120.33      7.25 o 
   0  10   3       55.07       65.38      7.02 o 
   1  10   3       84.46       93.10      8.88 o 
   2  10   3      364.47      325.85     12.78 o 
   3  10   3       20.40       27.47      6.74 o 
   4  10   3       44.82       58.69      7.88 o 
   5  10   3       28.55       32.48     12.91 o 
   6  10   3      222.69      211.29     15.56 o 
   7  10   3        5.75       -0.70      5.89 o 
   8  10   3      125.64      106.46     16.06 o 
  -9  11   3       84.87       87.91     15.31 o 
  -8  11   3      166.88      144.96     17.70 o 
  -7  11   3      312.57      305.98     15.24 o 
  -6  11   3        0.38        6.24      3.15 o 
  -5  11   3      482.75      449.91     18.38 o 
  -4  11   3        7.92       12.54      3.71 o 
  -3  11   3      101.06      114.03      7.01 o 
  -2  11   3      791.37      762.45     19.51 o 
  -1  11   3       27.03       31.44      5.52 o 
   0  11   3      215.45      216.75      8.89 o 
   1  11   3       20.45       26.79      5.62 o 
   2  11   3      139.79      130.89     10.50 o 
   3  11   3       18.53        7.15      2.25 o 
   4  11   3       65.94       63.83     16.67 o 
   5  11   3       40.68       37.24      5.64 o 
   6  11   3       54.27       62.05     15.00 o 
   7  11   3        0.64        8.28      4.71 o 
  -7  12   3       12.45       30.85     13.85 o 
  -6  12   3      534.51      511.65     37.43 o 
  -5  12   3        5.99        6.14      5.59 o 
  -4  12   3      189.11      208.22     13.17 o 
  -3  12   3      162.99      161.85     11.53 o 
  -2  12   3      119.17      121.62     10.12 o 
  -1  12   3      144.31      155.41     10.88 o 
   0  12   3        3.26       10.59      5.49 o 
   1  12   3      685.84      762.85     28.03 o 
   2  12   3       52.13       30.88     14.28 o 
   3  12   3      418.99      516.91     22.32 o 
   4  12   3       89.94       79.97     14.51 o 
   5  12   3       76.16       83.35     16.72 o 
   6  12   3      231.07      229.39     21.04 o 
  -6  13   3        0.32       -1.08      9.72 o 
  -5  13   3        6.72        4.27      5.71 o 
  -4  13   3       15.60       16.35      7.21 o 
  -3  13   3       40.18       38.32      9.67 o 
  -2  13   3        5.71       13.35      4.41 o 
  -1  13   3       35.98       31.36      7.15 o 
   0  13   3        0.65        9.43      5.91 o 
   1  13   3       16.18       23.91     12.00 o 
   2  13   3       12.11       12.04      5.04 o 
   3  13   3        2.48        9.39      5.02 o 
   4  13   3       24.50        9.67      5.40 o 
  -3  14   3       53.50       54.94     13.99 o 
  -2  14   3      168.24      161.96     12.92 o 
  -1  14   3      235.67      271.57     16.99 o 
   0  14   3       14.23        6.94      3.97 o 
   1  14   3      339.47      398.45     30.97 o 
   2  14   3        4.80       10.99      3.82 o 
 -13   0   4       55.38       54.52     14.89 o 
 -12   0   4      410.30      468.93     30.24 o 
 -11   0   4      791.44      900.16     34.84 o 
 -10   0   4      314.66      327.02     19.58 o 
  -9   0   4      698.30      729.44     15.84 o 
  -8   0   4      595.83      783.04     10.85 o 
  -7   0   4     3427.77     3538.99     21.82 o 
  -6   0   4       35.53       14.43      2.48 o 
  -5   0   4       56.97       26.11      4.84 o 
  -4   0   4     3390.75     3520.03     26.16 o 
  -3   0   4      224.50      146.89      3.70 o 
  -2   0   4     1651.47     1432.06     16.93 o 
  -1   0   4     3150.40     2720.16     17.12 o 
   0   0   4     2085.04     2766.73     21.85 o 
   1   0   4     1157.33     1444.01     15.79 o 
   2   0   4     1204.35     1261.13     15.62 o 
   3   0   4     1259.90     1132.84     24.04 o 
   4   0   4       17.44       14.39      3.25 o 
   5   0   4     2771.77     2747.19     28.68 o 
   6   0   4      356.96      343.95     10.99 o 
   7   0   4     1664.73     1724.63     27.73 o 
   8   0   4      612.37      619.95     28.01 o 
   9   0   4      187.49      203.17     11.36 o 
  10   0   4      680.33      696.40     34.47 o 
  11   0   4       14.35        7.51      6.57 o 
 -13   1   4       31.93       24.29      6.58 o 
 -12   1   4       58.32       81.28     11.88 o 
 -11   1   4       28.11       25.55     14.89 o 
 -10   1   4      365.94      354.38      8.62 o 
  -9   1   4       18.42       20.98      2.76 o 
  -8   1   4      815.29      840.66      8.14 o 
  -7   1   4       11.98       11.50      1.56 o 
  -6   1   4        4.88        8.69      1.34 o 
  -5   1   4      347.18      403.50      4.58 o 
  -4   1   4      202.68      189.79      3.18 o 
  -3   1   4      566.99      343.54      4.15 o 
  -2   1   4      181.62      213.54      3.53 o 
  -1   1   4      704.22      746.00      7.55 o 
   0   1   4      643.16      682.45      5.76 o 
   1   1   4      729.21      700.65      5.70 o 
   2   1   4      833.98      971.13      9.61 o 
   3   1   4       37.54       25.96      2.14 o 
   4   1   4      802.50      704.06      9.08 o 
   5   1   4       95.62      101.04      4.54 o 
   6   1   4       82.25       86.47      4.57 o 
   7   1   4      431.82      372.01     10.15 o 
   8   1   4       77.66       72.36      5.38 o 
   9   1   4      110.07      104.91      6.47 o 
  10   1   4        2.15        4.98      4.65 o 
  11   1   4       17.37       32.94     10.41 o 
 -13   2   4       10.96        2.18      6.81 o 
 -12   2   4      258.89      246.66     14.93 o 
 -11   2   4      154.15      137.72      8.11 o 
 -10   2   4       32.03       25.33      5.51 o 
  -9   2   4     1044.58     1122.79     14.95 o 
  -8   2   4       78.94       79.56      4.57 o 
  -7   2   4      732.87      649.58      9.40 o 
  -6   2   4      563.70      574.08      8.32 o 
  -5   2   4      311.67      327.18      6.80 o 
  -4   2   4     2587.74     2528.80     10.31 o 
  -3   2   4      378.59      403.25      3.82 o 
  -2   2   4     1043.13     1013.26      7.25 o 
  -1   2   4      113.59       73.81      2.09 o 
   0   2   4      391.79      276.29      4.72 o 
   1   2   4      556.28      424.03      5.79 o 
   2   2   4       49.48       58.17      2.82 o 
   3   2   4     4865.84     5021.14     32.62 o 
   4   2   4       22.99       26.44      7.56 o 
   5   2   4     1717.75     1707.49     17.07 o 
   6   2   4     1398.92     1488.27     17.13 o 
   7   2   4      421.41      442.77     10.35 o 
   8   2   4     1097.65     1089.66     18.27 o 
   9   2   4       50.82       49.75      5.57 o 
  10   2   4      299.36      292.89     13.76 o 
  11   2   4      122.11      130.22     12.99 o 
 -13   3   4      112.35      136.40     18.01 o 
 -12   3   4      354.48      356.11     14.33 o 
 -11   3   4      175.71      160.27      7.81 o 
 -10   3   4     1181.56     1244.95     19.89 o 
  -9   3   4      272.06      220.92      6.94 o 
  -8   3   4     2209.75     2220.34     31.28 o 
  -7   3   4      714.73      717.85     10.43 o 
  -6   3   4     1282.25     1214.95     15.29 o 
  -5   3   4      580.96      576.09      9.71 o 
  -4   3   4        3.62       18.59      1.55 o 
  -3   3   4     5470.11     4845.38     24.44 o 
  -2   3   4      579.12      479.36      5.34 o 
  -1   3   4     6189.92     6456.22     57.05 o 
   0   3   4     8147.70     8347.94     40.08 o 
   1   3   4     1383.73     1354.60     11.28 o 
   2   3   4    12778.62    14055.56     44.59 o 
   3   3   4        1.96        4.21      2.54 o 
   4   3   4     3136.21     2929.13     19.09 o 
   5   3   4     1694.06     1690.88     16.09 o 
   6   3   4     1235.50     1257.32     15.67 o 
   7   3   4     2160.72     2297.29     27.17 o 
   8   3   4       34.06       34.30      4.40 o 
   9   3   4     1397.36     1550.42     24.61 o 
  10   3   4       82.38       56.65      7.68 o 
  11   3   4      232.13      246.48     17.12 o 
 -13   4   4       12.82       22.19      7.10 o 
 -12   4   4       46.97       27.80      5.93 o 
 -11   4   4       12.45       13.09      4.12 o 
 -10   4   4       68.11       72.97      5.98 o 
  -9   4   4       20.90       20.16      3.67 o 
  -8   4   4      690.70      844.15     13.05 o 
  -7   4   4      613.31      586.12     13.07 o 
  -6   4   4      258.48      271.12      7.46 o 
  -5   4   4     1321.09     1411.69     14.45 o 
  -4   4   4      245.27      264.54      4.33 o 
  -3   4   4     5407.25     5790.61     37.62 o 
  -2   4   4     5989.75     6636.58     34.25 o 
  -1   4   4     4036.47     4720.97     30.09 o 
   0   4   4     1517.91     1729.59     17.32 o 
   1   4   4     2282.28     2779.11     14.78 o 
   2   4   4     1980.07     2226.17     13.91 o 
   3   4   4        4.01        4.01      1.97 o 
   4   4   4      264.86      267.82      7.89 o 
   5   4   4      238.21      220.94      8.08 o 
   6   4   4      161.68      172.89      6.33 o 
   7   4   4        2.78        8.03      3.07 o 
   8   4   4        5.71        7.30      2.54 o 
   9   4   4        0.00        7.18      4.35 o 
  10   4   4        1.63        5.07      2.84 o 
  11   4   4        0.84        9.80      4.34 o 
 -13   5   4      382.85      392.96     20.61 o 
 -12   5   4       20.28       27.21      6.37 o 
 -11   5   4       74.78      100.93      6.18 o 
 -10   5   4      994.61      923.99     14.92 o 
  -9   5   4        0.87        5.94      2.99 o 
  -8   5   4     1508.73     1528.98     18.63 o 
  -7   5   4       42.76       41.58      3.68 o 
  -6   5   4     3509.48     3749.57     25.24 o 
  -5   5   4      768.22      741.29      8.70 o 
  -4   5   4     2883.68     3048.54     30.77 o 
  -3   5   4     1452.51     1300.94     13.32 o 
  -2   5   4      233.69      294.97      6.78 o 
  -1   5   4     9701.32    10225.75     57.57 o 
   0   5   4      370.07      363.51      9.42 o 
   1   5   4     3528.31     3786.83     23.95 o 
   2   5   4     3367.79     3454.24     20.76 o 
   3   5   4      892.44      850.22      7.98 o 
   4   5   4     3613.74     3826.26     33.91 o 
   5   5   4      199.11      176.04      6.17 o 
   6   5   4      566.63      549.83     10.70 o 
   7   5   4      632.94      675.24     18.99 o 
   8   5   4      319.09      323.12     12.22 o 
   9   5   4      547.64      577.17     16.42 o 
  10   5   4        9.30       11.05      7.49 o 
 -12   6   4       65.52       44.83     13.19 o 
 -11   6   4       53.94       45.51      5.67 o 
 -10   6   4      182.51      164.34      7.52 o 
  -9   6   4      463.38      529.76     11.75 o 
  -8   6   4       27.32       28.79      4.80 o 
  -7   6   4      230.27      199.49      7.58 o 
  -6   6   4      289.80      275.88      7.34 o 
  -5   6   4      528.03      482.13      6.46 o 
  -4   6   4     2683.17     2841.31     18.14 o 
  -3   6   4       39.71       53.28      2.90 o 
  -2   6   4     1476.49     1469.08     30.31 o 
   0   6   4       37.51       10.70      4.30 o 
   1   6   4      193.11      144.98      5.02 o 
   2   6   4      509.83      523.05      8.25 o 
   3   6   4     1239.61     1191.05     12.75 o 
   4   6   4        8.25        6.45      2.12 o 
   5   6   4      338.14      349.76      8.61 o 
   6   6   4        2.48        8.03      3.47 o 
   7   6   4      571.36      601.52     15.10 o 
   8   6   4      152.66      139.46      9.12 o 
   9   6   4       21.43       20.02      5.89 o 
  10   6   4       63.02       55.89      7.10 o 
 -12   7   4       34.58       19.12      5.34 o 
 -11   7   4       15.71       17.76      4.64 o 
 -10   7   4       80.81       98.84      7.06 o 
  -9   7   4       34.24       44.16      6.47 o 
  -8   7   4       56.20       68.87      5.44 o 
  -7   7   4        1.98        5.93      2.47 o 
  -6   7   4      546.61      528.05     13.22 o 
  -5   7   4      190.02      218.60      4.91 o 
  -4   7   4      445.07      355.58      6.54 o 
  -3   7   4      379.78      378.35      9.46 o 
  -2   7   4      252.24      226.59      4.42 o 
  -1   7   4        7.21        7.76      2.64 o 
   0   7   4      294.49      304.92     12.61 o 
   1   7   4      163.24      180.86      3.40 o 
   2   7   4      130.65      110.24      4.16 o 
   3   7   4      128.25      141.68      4.32 o 
   4   7   4      349.80      388.48      9.43 o 
   5   7   4      221.53      210.65      8.21 o 
   6   7   4        1.27        5.71      2.54 o 
   7   7   4       16.94        7.71      3.63 o 
   8   7   4       27.17       30.68      4.15 o 
   9   7   4      107.18       96.02     10.36 o 
 -11   8   4       35.78       19.69      8.43 o 
 -10   8   4       96.35       92.79      7.53 o 
  -9   8   4      862.01      924.48     18.63 o 
  -8   8   4        2.18        1.78      1.92 o 
  -7   8   4      438.71      454.81     10.29 o 
  -6   8   4      885.61      884.16     13.92 o 
  -5   8   4      732.74      689.14      8.86 o 
  -4   8   4     2257.78     2284.95     31.77 o 
  -3   8   4       82.00       61.30      5.40 o 
  -2   8   4     3498.99     3468.50     51.44 o 
  -1   8   4      400.08      399.28     17.77 o 
   0   8   4     1496.51     1488.60     49.21 o 
   1   8   4     2310.51     2358.29     36.89 o 
   2   8   4      150.09      153.75     14.25 o 
   3   8   4     1918.12     1891.35     22.43 o 
   4   8   4      107.88      106.38      8.98 o 
   5   8   4     1064.79     1068.38     60.30 o 
   6   8   4      358.36      361.91     15.36 o 
   7   8   4      288.08      301.91     17.84 o 
   8   8   4      567.57      583.08     24.84 o 
   9   8   4        4.38        5.40      6.50 o 
 -11   9   4        1.15        8.57      3.89 o 
 -10   9   4       14.33       16.33      3.21 o 
  -9   9   4       26.65       28.17      4.53 o 
  -8   9   4       38.87       27.63      3.89 o 
  -7   9   4       20.19       17.31      3.77 o 
  -6   9   4      107.02      125.76      6.10 o 
  -5   9   4       80.45       65.42      4.10 o 
  -4   9   4      198.15      171.11      6.29 o 
  -3   9   4      726.85      667.67     14.98 o 
  -2   9   4      116.90      106.02      6.47 o 
  -1   9   4      298.81      291.88     10.49 o 
   0   9   4       12.12        9.44      4.24 o 
   1   9   4      833.29      840.46     19.45 o 
   2   9   4      949.12      972.91     32.19 o 
   3   9   4       13.95        8.48      4.13 o 
   4   9   4       97.88      101.60     12.54 o 
   5   9   4        6.40        7.11      3.33 o 
   6   9   4      161.23      142.44     13.64 o 
   7   9   4       22.04       13.15      9.93 o 
   8   9   4        9.00       11.41      4.66 o 
 -10  10   4        8.95       12.27      3.59 o 
  -9  10   4       76.00       66.21      9.10 o 
  -8  10   4       80.52       82.71      9.44 o 
  -7  10   4      328.46      325.29     11.21 o 
  -6  10   4      131.04      127.51      7.64 o 
  -5  10   4       18.38       11.42      3.55 o 
  -4  10   4      481.42      456.21     15.60 o 
  -3  10   4       34.60       38.43      4.37 o 
  -2  10   4      961.16      932.96     24.65 o 
  -1  10   4       33.84       24.10      5.13 o 
   0  10   4      495.57      546.38     15.12 o 
   1  10   4      557.29      588.34     25.97 o 
   2  10   4       92.32       82.33      8.44 o 
   3  10   4      343.30      341.14     13.41 o 
   4  10   4        0.08        3.77      4.72 o 
   5  10   4      462.61      446.69     24.86 o 
   6  10   4      116.49       85.54     10.07 o 
   7  10   4       32.28       18.72      5.28 o 
  -9  11   4        8.48        4.70      4.74 o 
  -8  11   4       78.01       67.14      9.25 o 
  -7  11   4        1.53        8.81     10.68 o 
  -6  11   4      140.38      145.43      9.21 o 
  -5  11   4        6.63        9.87      2.22 o 
  -4  11   4      149.12      139.58      6.60 o 
  -3  11   4      456.53      490.73     12.52 o 
  -2  11   4      139.82      125.10      7.14 o 
  -1  11   4       73.94       77.69      7.42 o 
   0  11   4       72.29       65.46      6.71 o 
   1  11   4      434.13      447.99     16.12 o 
   2  11   4      498.92      499.65     16.96 o 
   3  11   4        1.01        6.90      3.27 o 
   4  11   4      155.34      129.08     10.43 o 
   5  11   4       13.58       26.58      8.12 o 
   6  11   4       19.69       14.62      7.65 o 
   7  11   4       24.40       27.61      6.29 o 
  -8  12   4       69.97       63.91     15.21 o 
  -7  12   4        0.06        6.62      6.29 o 
  -6  12   4       69.46       55.55      8.19 o 
  -5  12   4      108.12      125.36     13.08 o 
  -4  12   4       14.04        7.85      4.44 o 
  -3  12   4       17.29       21.40      8.55 o 
  -2  12   4        2.32        3.24      4.16 o 
  -1  12   4        0.84        9.46      4.94 o 
   0  12   4       65.67       43.12      7.34 o 
   1  12   4        8.83        8.41      4.51 o 
   2  12   4       27.46       16.49      6.79 o 
   3  12   4       79.87       75.31      9.56 o 
   4  12   4      136.86      138.37     11.12 o 
   5  12   4        0.81        4.40      3.45 o 
  -6  13   4       84.26       77.27     10.34 o 
  -5  13   4      156.42      181.23     12.92 o 
  -4  13   4       44.13       44.59     10.03 o 
  -3  13   4      353.13      360.55     37.90 o 
  -2  13   4       46.19       43.41      9.74 o 
  -1  13   4      200.48      220.77     15.36 o 
   0  13   4      170.04      188.69     20.76 o 
   1  13   4      127.61      142.31     27.10 o 
   2  13   4      198.53      180.60     12.05 o 
   3  13   4       19.65       17.75     11.97 o 
   4  13   4       58.68       39.59      8.50 o 
  -3  14   4       39.24       47.10      9.39 o 
  -2  14   4      264.58      287.44     15.69 o 
  -1  14   4       31.67       29.34      7.11 o 
   0  14   4      178.24      218.52     13.78 o 
   1  14   4       69.06       61.98      9.52 o 
 -13   1   5      248.90      247.63     22.78 o 
 -12   1   5       52.68       44.18      9.82 o 
 -11   1   5      742.32      759.95     17.96 o 
 -10   1   5      231.93      252.43     13.08 o 
  -9   1   5      956.06     1042.39     14.06 o 
  -8   1   5      534.02      622.44      6.46 o 
  -7   1   5       22.54       16.32      2.14 o 
  -6   1   5     5010.12     5112.12     20.57 o 
  -5   1   5      692.93      703.22      9.14 o 
  -4   1   5     2493.11     2527.63     12.58 o 
  -3   1   5      824.51      599.61      6.28 o 
  -2   1   5     3253.98     3619.35     15.00 o 
  -1   1   5    21436.58    22584.80     60.18 o 
   0   1   5     4296.75     5022.43     18.42 o 
   1   1   5     2158.22     1820.64     14.73 o 
   2   1   5      655.75      530.01      7.53 o 
   3   1   5     2000.42     1933.35     18.04 o 
   4   1   5     6021.82     6340.49     29.31 o 
   5   1   5       81.50       67.04      6.03 o 
   6   1   5     1651.19     1748.91     19.14 o 
   7   1   5        0.27        8.78      1.98 o 
   8   1   5      439.01      442.29     10.95 o 
   9   1   5       99.40       95.24      6.34 o 
  10   1   5       53.45       52.01      7.08 o 
  11   1   5      128.74      140.76     20.36 o 
 -13   2   5       18.89       26.45      8.33 o 
 -12   2   5       64.45       74.51     11.24 o 
 -11   2   5        1.58       -1.14      4.38 o 
 -10   2   5      340.66      346.02      8.95 o 
  -9   2   5       17.57       15.13      3.48 o 
  -8   2   5     2640.98     2874.35     22.42 o 
  -7   2   5     1207.33     1123.55     12.75 o 
  -6   2   5       14.30       31.12      3.10 o 
  -5   2   5     6376.48     6915.54     39.28 o 
  -4   2   5     1702.13     1873.30     10.41 o 
  -3   2   5     3053.77     2595.56     14.01 o 
  -2   2   5     3977.03     3663.24     13.33 o 
  -1   2   5      765.10      754.14      6.39 o 
   0   2   5     4162.48     4033.11     15.99 o 
   1   2   5     2996.79     2971.00     16.37 o 
   2   2   5     1793.37     1959.63     16.73 o 
   3   2   5      996.93     1072.08     12.64 o 
   4   2   5      106.60      134.14      3.22 o 
   5   2   5      350.77      280.66      7.18 o 
   6   2   5      279.97      255.44      7.24 o 
   7   2   5      126.09      115.75      6.07 o 
   8   2   5        0.89        5.26      3.00 o 
   9   2   5      147.27      155.00      8.95 o 
  10   2   5      106.43      115.05      8.89 o 
  11   2   5        4.03        5.60      7.80 o 
 -13   3   5       13.64       10.60      3.04 o 
 -12   3   5        4.47        8.88      3.50 o 
 -11   3   5      350.81      320.15      9.74 o 
 -10   3   5       21.76       26.88      4.68 o 
  -9   3   5       47.25       43.00      3.93 o 
  -8   3   5       21.13       17.67      2.84 o 
  -7   3   5      339.37      320.41      7.44 o 
  -6   3   5      859.98      827.10     11.95 o 
  -5   3   5     1328.37     1587.41     12.88 o 
  -4   3   5     2260.01     2273.61     20.56 o 
  -3   3   5       23.95       35.47      1.94 o 
  -2   3   5     1534.79     1477.87     13.26 o 
  -1   3   5     1070.60     1133.93      7.83 o 
   0   3   5      728.47      839.26     13.27 o 
   1   3   5     3230.02     3410.60     24.35 o 
   2   3   5      370.50      418.23      7.01 o 
   3   3   5      713.10      694.10     15.71 o 
   4   3   5      752.76      795.45     10.47 o 
   5   3   5       78.96       78.28      4.70 o 
   6   3   5      163.91      169.20      8.03 o 
   7   3   5       10.94        9.19      2.54 o 
   8   3   5       62.22       71.16      6.59 o 
   9   3   5        8.31       13.15      4.61 o 
  10   3   5        9.14       12.58      4.96 o 
 -13   4   5       21.21       19.41      4.59 o 
 -12   4   5      139.81      160.84     12.60 o 
 -11   4   5       74.27       69.71      5.88 o 
 -10   4   5      624.60      578.64     17.91 o 
  -9   4   5      162.53      136.48      7.12 o 
  -8   4   5     1258.41     1157.54     15.70 o 
  -7   4   5     3130.97     3276.04     26.91 o 
  -6   4   5      285.99      311.57      7.98 o 
  -5   4   5     3724.87     3717.85     15.82 o 
  -4   4   5      397.50      402.41      5.44 o 
  -3   4   5     1682.24     1432.29     15.57 o 
  -2   4   5     7082.59     7208.12     22.45 o 
  -1   4   5        2.39        6.07      1.82 o 
   0   4   5     7946.84     8091.86     37.50 o 
   1   4   5      264.66      253.27      5.00 o 
   2   4   5     1166.31     1096.37     10.49 o 
   3   4   5      981.08     1012.74     11.23 o 
   4   4   5      116.02       71.03      4.27 o 
   5   4   5     2346.19     2432.53     28.17 o 
   6   4   5       36.22       35.10      3.46 o 
   7   4   5      267.83      314.79     15.43 o 
   8   4   5       87.13       72.62      7.48 o 
   9   4   5      187.75      222.12     12.32 o 
  10   4   5      291.23      322.36     14.59 o 
 -13   5   5       53.86       69.14     15.90 o 
 -12   5   5       14.22       14.30      3.74 o 
 -11   5   5       21.27       20.38      4.51 o 
 -10   5   5       12.50       17.78      3.97 o 
  -9   5   5       72.36       82.29      5.50 o 
  -8   5   5      423.18      418.92      9.75 o 
  -7   5   5      172.06      181.62      6.63 o 
  -6   5   5        7.11       25.51      3.27 o 
  -5   5   5       20.83       25.52      2.12 o 
  -4   5   5      253.87      285.87      5.06 o 
  -3   5   5        1.66       21.22      2.02 o 
  -2   5   5      542.98      539.90      5.87 o 
  -1   5   5      399.05      470.93     18.29 o 
   0   5   5      228.80      250.78     12.14 o 
   1   5   5        4.47       33.80      2.26 o 
   2   5   5       12.49        6.25      1.56 o 
   3   5   5       81.71       66.99      2.73 o 
   4   5   5      162.42      151.91      6.10 o 
   5   5   5        9.77       21.73      2.83 o 
   6   5   5      269.54      246.36      7.88 o 
   7   5   5      194.65      203.45      7.94 o 
   8   5   5      110.59       88.32      7.69 o 
   9   5   5       61.36       72.36      7.93 o 
  10   5   5        4.40        0.17      4.24 o 
 -12   6   5      224.96      193.52     18.68 o 
 -11   6   5       65.13       74.30      9.42 o 
 -10   6   5      304.22      308.18     10.20 o 
  -9   6   5      588.37      630.92     15.69 o 
  -8   6   5       66.86       79.33      6.32 o 
  -7   6   5      821.61      810.96     15.95 o 
  -6   6   5       21.65       17.21      2.42 o 
  -5   6   5     1110.84     1167.53     12.98 o 
  -4   6   5      292.07      233.97      4.98 o 
  -3   6   5      967.63     1016.18      9.58 o 
  -2   6   5     1195.81     1219.88     22.66 o 
  -1   6   5       65.21       42.61      4.68 o 
   0   6   5     3761.60     4067.01     46.84 o 
   1   6   5       12.82       18.18      1.21 o 
   2   6   5     1066.53      960.89     10.98 o 
   3   6   5      256.71      239.60      4.44 o 
   4   6   5     1242.78     1404.38     16.35 o 
   5   6   5     1144.18     1125.99     15.49 o 
   6   6   5       12.69       12.84      2.74 o 
   7   6   5      319.27      304.70     11.69 o 
   8   6   5       57.55       53.41      5.46 o 
   9   6   5       84.98       99.25      9.12 o 
  10   6   5       62.42       68.52     13.32 o 
 -12   7   5      106.21      151.95     11.93 o 
 -11   7   5      400.42      400.58     13.97 o 
 -10   7   5      142.14      144.93      7.43 o 
  -9   7   5      387.43      387.59     10.68 o 
  -8   7   5      933.91      932.69     16.78 o 
  -7   7   5        0.87        1.21      2.44 o 
  -6   7   5     1561.44     1528.65     17.85 o 
  -5   7   5       37.26       40.28      3.07 o 
  -4   7   5     2718.52     2680.41     18.16 o 
  -3   7   5      240.39      216.21      6.83 o 
  -2   7   5     1659.01     1614.49     20.72 o 
  -1   7   5      675.79      618.93     18.48 o 
   0   7   5       87.72       74.33      5.91 o 
   1   7   5     1879.64     1785.64     32.17 o 
   2   7   5      171.48      167.36      5.02 o 
   3   7   5      757.94      755.81     11.60 o 
   4   7   5      763.58      761.67     15.64 o 
   5   7   5        6.09        3.79      5.17 o 
   6   7   5      868.30      932.30     17.15 o 
   7   7   5        3.10        1.60      6.55 o 
   8   7   5      172.56      160.36     11.59 o 
   9   7   5       92.55       76.60     10.51 o 
 -11   8   5       34.87       37.19      7.89 o 
 -10   8   5        2.28        6.21      3.80 o 
  -9   8   5       43.49       45.47      7.70 o 
  -8   8   5      176.49      174.37      7.51 o 
  -7   8   5       44.33       35.81      3.57 o 
  -6   8   5      476.80      445.57     11.16 o 
  -5   8   5       10.54        8.93      1.91 o 
  -4   8   5      309.87      247.96      5.83 o 
  -3   8   5      298.69      273.58      8.99 o 
  -2   8   5       88.92       78.35     12.75 o 
  -1   8   5      201.39      190.48     12.77 o 
   0   8   5      210.17      219.32     10.18 o 
   1   8   5      707.45      709.63     15.97 o 
   2   8   5      114.57       97.70      7.50 o 
   3   8   5       52.66       40.02      5.90 o 
   4   8   5       29.88       18.68      3.78 o 
   5   8   5      201.26      214.97     12.07 o 
   6   8   5        6.53        2.00      5.54 o 
   7   8   5       81.86       59.83      8.25 o 
   8   8   5        0.07        9.61      4.11 o 
   9   8   5        0.19        3.09      7.14 o 
 -11   9   5      107.27       86.23      9.55 o 
 -10   9   5       58.25       61.04      6.51 o 
  -9   9   5       46.64       47.81      5.40 o 
  -8   9   5      339.49      353.56     10.64 o 
  -7   9   5       52.37       54.51      4.80 o 
  -6   9   5      980.22      956.33     22.09 o 
  -5   9   5      265.69      293.99     11.91 o 
  -4   9   5     1642.93     1515.84     43.19 o 
  -3   9   5      694.58      715.35     15.58 o 
  -2   9   5      109.87       88.80      6.44 o 
  -1   9   5     2207.63     2220.82     31.91 o 
   0   9   5       52.15       56.23      6.23 o 
   1   9   5     1737.04     1865.71     68.91 o 
   2   9   5      865.59      915.00     21.27 o 
   3   9   5      185.22      212.80     11.39 o 
   4   9   5     1220.18     1181.99     61.42 o 
   5   9   5        1.33        9.20      4.70 o 
   6   9   5      528.09      535.52     28.76 o 
   7   9   5        4.04        7.38      3.85 o 
   8   9   5      189.41      196.49     16.03 o 
 -10  10   5      154.36      142.88     14.03 o 
  -9  10   5      117.05      130.09     14.14 o 
  -8  10   5      111.78       86.93      7.44 o 
  -7  10   5      248.33      252.36     10.94 o 
  -6  10   5        1.09        8.77      3.89 o 
  -5  10   5      147.69      161.65     11.83 o 
  -4  10   5        5.40        4.66      4.05 o 
  -3  10   5      451.39      445.70     20.73 o 
  -2  10   5      335.54      347.56     12.47 o 
  -1  10   5       80.52       74.38     10.19 o 
   0  10   5       91.63       93.70      7.84 o 
   1  10   5        1.89        4.41      5.17 o 
   2  10   5      505.42      506.41     16.17 o 
   3  10   5       29.55       27.29      5.93 o 
   4  10   5      262.04      290.02     19.07 o 
   5  10   5      120.60      109.57     12.28 o 
   6  10   5        5.11       10.50      5.24 o 
   7  10   5      334.76      341.01     18.74 o 
  -9  11   5       31.64       23.39      7.51 o 
  -8  11   5       47.14       40.73      6.36 o 
  -7  11   5       10.15       11.73      2.66 o 
  -6  11   5      199.87      203.21     10.29 o 
  -5  11   5       41.50       16.27      5.22 o 
  -4  11   5      333.62      297.94      8.49 o 
  -3  11   5      114.59       85.99      6.39 o 
  -2  11   5      293.29      241.70     11.04 o 
  -1  11   5      128.28      116.82      8.29 o 
   0  11   5       33.63       30.33      6.77 o 
   1  11   5      373.45      369.38     16.56 o 
   2  11   5       33.38       29.89      7.16 o 
   3  11   5       42.60       32.54      5.29 o 
   4  11   5        9.78       20.83      8.45 o 
   5  11   5       23.82       31.92     10.47 o 
   6  11   5       40.91       24.12      8.20 o 
  -8  12   5      132.30       80.66     21.06 o 
  -7  12   5      322.48      370.55     43.67 o 
  -6  12   5       12.80       10.83      4.08 o 
  -5  12   5      417.16      404.66     25.45 o 
  -4  12   5       17.24       28.21      6.58 o 
  -3  12   5      419.59      445.43     15.62 o 
  -2  12   5      242.72      237.57     10.08 o 
  -1  12   5       93.47      108.51      9.29 o 
   0  12   5      506.12      456.81     15.40 o 
   1  12   5      104.91       85.53      9.41 o 
   2  12   5      650.04      697.97     24.07 o 
   3  12   5       16.82       20.34      9.32 o 
   4  12   5      338.65      290.92     15.36 o 
   5  12   5      229.12      254.59     14.99 o 
  -6  13   5      116.35       92.73     12.12 o 
  -5  13   5        1.21        5.03      5.40 o 
  -4  13   5       41.68       41.33     11.29 o 
  -3  13   5       13.16       12.02      7.98 o 
  -2  13   5       27.66       23.44      5.24 o 
  -1  13   5       14.72       19.53      6.04 o 
   0  13   5       69.03       75.93     11.72 o 
   1  13   5       12.81       15.68      6.09 o 
   2  13   5       48.25       49.54      9.86 o 
   3  13   5       78.91       91.29     16.25 o 
  -3  14   5       20.69       13.90      5.82 o 
  -2  14   5      105.58      105.00     11.07 o 
  -1  14   5       26.03       22.65      7.82 o 
   0  14   5      124.10      149.95     12.79 o 
 -14   0   6      139.24      139.14     20.05 o 
 -13   0   6      273.34      259.40     26.72 o 
 -12   0   6      707.14      834.32     39.12 o 
 -11   0   6      131.68      123.06     17.28 o 
 -10   0   6      872.68     1023.71     23.64 o 
  -9   0   6      229.42      207.57      7.41 o 
  -8   0   6     3055.45     3487.13     35.40 o 
  -7   0   6     1295.39     1255.06     15.41 o 
  -6   0   6     8818.74     9082.20     50.27 o 
  -5   0   6     5716.29     5682.73     73.49 o 
  -4   0   6      243.75      289.54      6.06 o 
  -3   0   6     5923.48     5412.83     26.39 o 
  -2   0   6     2908.76     3640.12     20.03 o 
  -1   0   6    44366.40    46958.85    111.67 o 
   0   0   6       35.87       51.09      2.66 o 
   1   0   6     2962.87     2545.57     22.18 o 
   2   0   6     3457.14     3029.41     25.86 o 
   3   0   6      545.59      521.55     11.97 o 
   4   0   6     5800.59     5843.08    103.90 o 
   5   0   6      148.57      113.62      7.06 o 
   6   0   6     1199.52     1174.71     26.02 o 
   7   0   6      424.94      439.53     14.46 o 
   8   0   6        7.83        0.46      6.08 o 
   9   0   6      647.24      613.89     34.75 o 
  10   0   6       52.59       48.27     13.15 o 
 -14   1   6       22.97       24.64      6.85 o 
 -13   1   6        8.58       10.94      7.14 o 
 -12   1   6       26.03       41.76      7.34 o 
 -11   1   6      610.18      582.23     14.99 o 
 -10   1   6        9.15       17.52      4.65 o 
  -9   1   6      335.77      325.53     11.01 o 
  -8   1   6      250.31      238.64      4.44 o 
  -7   1   6      608.29      594.09      7.97 o 
  -6   1   6      967.84      924.76     10.89 o 
  -5   1   6      477.61      500.59      9.18 o 
  -4   1   6     2855.21     3028.06     16.70 o 
  -3   1   6        6.87        5.18      1.40 o 
  -2   1   6      875.89      896.08      8.36 o 
  -1   1   6     1188.74     1131.97      7.99 o 
   0   1   6        8.49       10.48      1.41 o 
   1   1   6     1415.54     1437.24     11.00 o 
   2   1   6      182.33      239.24      5.49 o 
   3   1   6       66.61       66.77      3.65 o 
   4   1   6        3.25        9.41      3.71 o 
   5   1   6        7.05        1.39      3.96 o 
   6   1   6      201.76      203.96      6.90 o 
   7   1   6        0.97        0.25      2.29 o 
   8   1   6        2.12        8.37      2.50 o 
   9   1   6        7.52        6.32      3.81 o 
  10   1   6       29.34       32.09      6.60 o 
 -14   2   6       31.40       28.91      8.02 o 
 -13   2   6       52.79       44.04     21.16 o 
 -12   2   6      331.45      353.81     14.84 o 
 -11   2   6       40.02       34.08      5.38 o 
 -10   2   6      533.83      602.57     13.12 o 
  -9   2   6      142.55      132.41      6.12 o 
  -8   2   6      479.75      462.09      8.93 o 
  -7   2   6     1311.26     1448.37     15.27 o 
  -6   2   6     1385.95     1417.47      9.01 o 
  -5   2   6     4283.37     4366.71     34.73 o 
  -4   2   6       95.79       76.64      2.69 o 
  -3   2   6     1405.94     1220.90      8.75 o 
  -2   2   6      124.30      197.95      3.39 o 
  -1   2   6     4711.42     4860.79     23.53 o 
   0   2   6      843.75      874.72      7.90 o 
   1   2   6      396.24      321.36      6.26 o 
   2   2   6      669.34      513.68      8.36 o 
   3   2   6      473.80      483.68      9.06 o 
   4   2   6     1871.50     1811.58     11.26 o 
   5   2   6      156.45      147.37      5.93 o 
   6   2   6      375.02      399.71      9.93 o 
   7   2   6      309.73      317.04      9.85 o 
   8   2   6       88.64       73.00     10.79 o 
   9   2   6      393.85      394.16     14.09 o 
  10   2   6       33.28       38.07      6.69 o 
 -13   3   6       76.23       52.50      7.29 o 
 -12   3   6      212.92      203.63     22.70 o 
 -11   3   6     1200.73     1254.39     20.41 o 
 -10   3   6      107.80       87.11      7.16 o 
  -9   3   6     1492.64     1516.85     34.59 o 
  -8   3   6      792.86      862.22     13.10 o 
  -7   3   6     2231.82     2338.32     22.92 o 
  -6   3   6     2780.97     2733.15     22.04 o 
  -5   3   6      153.55      162.28      3.78 o 
  -4   3   6     4392.49     4677.88     27.61 o 
  -3   3   6      575.94      706.70      7.91 o 
  -2   3   6     3863.59     3636.87     26.64 o 
  -1   3   6     2921.08     2843.96     16.48 o 
   0   3   6     1476.58     1360.46     15.71 o 
   1   3   6     1675.52     1495.55     14.22 o 
   2   3   6       18.07       13.75      3.25 o 
   3   3   6     1291.39     1396.74     14.25 o 
   4   3   6      184.18      188.26      6.31 o 
   5   3   6      586.22      540.87     10.05 o 
   6   3   6      703.45      761.23     13.76 o 
   7   3   6        6.82        7.83      2.94 o 
   8   3   6      335.28      352.89     10.44 o 
   9   3   6        2.33        5.54      3.65 o 
  10   3   6      188.60      219.59     13.28 o 
 -13   4   6        0.13        5.70      3.15 o 
 -12   4   6        0.71        7.53      4.44 o 
 -11   4   6       12.18        7.28      3.18 o 
 -10   4   6       95.33       93.07      6.65 o 
  -9   4   6      172.83      188.77      7.45 o 
  -8   4   6        2.97       12.92      3.16 o 
  -7   4   6      407.53      369.35      7.94 o 
  -6   4   6      205.10      197.50      6.52 o 
  -5   4   6      322.90      399.28      5.61 o 
  -4   4   6      496.11      531.51      7.05 o 
  -3   4   6       28.33       25.83      2.05 o 
  -2   4   6      506.75      592.72      7.40 o 
  -1   4   6     1625.90     1962.35     24.06 o 
   0   4   6        0.51        0.82      1.49 o 
   1   4   6      400.49      426.95      4.43 o 
   2   4   6     1350.76     1420.51     12.92 o 
   3   4   6      238.91      224.77      7.06 o 
   4   4   6       22.43       16.08      2.96 o 
   5   4   6       55.14       48.73      4.64 o 
   6   4   6      120.46      110.09      5.96 o 
   7   4   6       36.46       40.17      5.51 o 
   8   4   6      139.09      145.18      9.87 o 
   9   4   6        0.16        9.15      2.83 o 
  10   4   6        0.10       -1.34      4.92 o 
 -13   5   6      121.80      131.05      9.99 o 
 -12   5   6       97.52      110.14     11.23 o 
 -11   5   6      511.76      464.12     13.64 o 
 -10   5   6      101.55      118.63      8.04 o 
  -9   5   6      774.42      788.42     14.06 o 
  -8   5   6      449.11      437.34     10.21 o 
  -7   5   6     1980.09     1928.26     23.15 o 
  -6   5   6     1455.72     1412.55     10.59 o 
  -5   5   6       61.09       59.29      3.69 o 
  -4   5   6      392.07      272.45      5.13 o 
  -3   5   6       44.62       57.45      2.43 o 
  -2   5   6     3638.25     3793.27     28.86 o 
  -1   5   6       33.16       15.28      3.48 o 
   0   5   6     2743.26     2669.60     37.77 o 
   1   5   6      156.75      112.16      3.74 o 
   2   5   6      120.23      108.26      2.65 o 
   3   5   6     1586.58     1525.76     22.02 o 
   4   5   6        4.68       11.09      2.32 o 
   5   5   6      723.25      716.43     12.51 o 
   6   5   6       59.91       58.19      4.88 o 
   7   5   6       27.75       40.14      5.06 o 
   8   5   6      440.09      471.96     15.05 o 
   9   5   6        0.86        5.63      5.06 o 
 -12   6   6       81.35       94.57      7.90 o 
 -11   6   6       73.03       77.85      6.36 o 
 -10   6   6      155.87      163.59      7.83 o 
  -9   6   6       66.15       81.73      6.20 o 
  -8   6   6      370.21      350.97     15.91 o 
  -7   6   6       19.39       19.45      2.99 o 
  -6   6   6      821.28      815.39     13.31 o 
  -5   6   6      843.58      751.47      8.78 o 
  -4   6   6     1662.21     1838.61     19.17 o 
  -3   6   6      463.29      389.82      7.42 o 
  -2   6   6      698.82      923.73     15.12 o 
  -1   6   6     1122.91     1198.04     18.35 o 
   0   6   6      337.93      377.28     13.50 o 
   1   6   6     1217.29     1218.20     14.67 o 
   2   6   6     1072.10     1067.19      8.90 o 
   3   6   6       14.18       14.10      3.38 o 
   4   6   6      522.46      528.30     10.18 o 
   5   6   6       19.05       15.24      3.67 o 
   6   6   6      407.08      434.67     13.10 o 
   7   6   6      459.89      451.10     14.46 o 
   8   6   6       15.54       15.56      4.30 o 
   9   6   6       17.68       19.41      5.21 o 
 -12   7   6        0.18       -0.89      5.86 o 
 -11   7   6       84.11       92.30      6.65 o 
 -10   7   6       18.02       13.44      3.44 o 
  -9   7   6       32.15       40.74      4.43 o 
  -8   7   6      120.45      115.32      6.07 o 
  -7   7   6       97.18       87.74      5.10 o 
  -6   7   6      731.81      744.01     13.33 o 
  -5   7   6       55.72       57.68      3.54 o 
  -4   7   6      117.36       87.21      3.83 o 
  -3   7   6        1.03        5.46      2.57 o 
  -2   7   6      676.53      688.14     13.77 o 
  -1   7   6      253.88      270.28     24.56 o 
   0   7   6      184.68      183.96      9.18 o 
   1   7   6      630.29      600.38     14.78 o 
   2   7   6      330.22      294.60     11.15 o 
   3   7   6      605.99      522.17     15.77 o 
   4   7   6        4.21        9.40      4.77 o 
   5   7   6       81.56       97.93      8.61 o 
   6   7   6        6.85       12.01      2.76 o 
   7   7   6       70.09       58.82      8.62 o 
   8   7   6      215.40      248.01     15.84 o 
   9   7   6        2.97       10.40     15.57 o 
 -11   8   6       67.98       62.31      6.53 o 
 -10   8   6      589.42      617.74     16.66 o 
  -9   8   6       33.87       26.12      4.99 o 
  -8   8   6      663.96      652.28     12.85 o 
  -7   8   6      794.60      774.13     14.63 o 
  -6   8   6      852.47      834.29     18.33 o 
  -5   8   6     1839.14     1858.68     22.10 o 
  -4   8   6       19.17       24.69      4.13 o 
  -3   8   6     2900.73     3007.98     59.17 o 
  -2   8   6      991.43      954.31     18.20 o 
  -1   8   6      693.47      666.35     15.54 o 
   0   8   6      986.68     1016.21     41.75 o 
   1   8   6       41.29       48.37      6.03 o 
   2   8   6      723.77      785.54     19.61 o 
   3   8   6       99.24       80.88      9.65 o 
   4   8   6     1056.13     1022.45     24.40 o 
   5   8   6      190.44      193.23     12.17 o 
   6   8   6      463.10      506.99     20.75 o 
   7   8   6      281.56      257.03     14.48 o 
   8   8   6       12.70       23.59      8.03 o 
 -11   9   6        6.60        8.91      4.06 o 
 -10   9   6       30.50       28.33      6.27 o 
  -9   9   6      163.41      144.94      9.96 o 
  -8   9   6       14.32        8.10      3.31 o 
  -7   9   6      127.48      121.98      7.61 o 
  -6   9   6       14.07       25.16      4.31 o 
  -5   9   6      265.70      249.42     12.52 o 
  -4   9   6      214.78      188.78      7.23 o 
  -3   9   6        8.14        7.14      2.77 o 
  -2   9   6       45.75       47.60      5.88 o 
  -1   9   6        4.72        5.57      2.80 o 
   0   9   6      317.90      317.33     35.67 o 
   1   9   6      364.72      360.50     14.13 o 
   2   9   6        3.67       -3.14      5.18 o 
   3   9   6       48.19       49.23      7.58 o 
   4   9   6        0.30        5.11      6.20 o 
   5   9   6      102.71       85.03     11.55 o 
   6   9   6       68.33       55.20      7.97 o 
   7   9   6        0.24        7.58      4.56 o 
 -10  10   6      186.57      165.43     10.18 o 
  -9  10   6       97.04       92.44      8.05 o 
  -8  10   6      264.77      231.37     11.32 o 
  -7  10   6      898.07      941.66     22.48 o 
  -6  10   6       72.27       72.65      6.95 o 
  -5  10   6      967.15      958.44     26.94 o 
  -4  10   6      192.85      170.34      7.99 o 
  -3  10   6     1194.40     1181.27     25.20 o 
  -2  10   6     1596.13     1560.07     30.63 o 
  -1  10   6       54.53       41.39      6.17 o 
   0  10   6      627.51      626.79     17.14 o 
   1  10   6      137.00      112.33     11.67 o 
   2  10   6      436.72      468.46     21.32 o 
   3  10   6      183.16      166.64     11.09 o 
   4  10   6      322.56      373.14     15.37 o 
   5  10   6      154.42      150.62     18.95 o 
   6  10   6       24.26        9.15      6.34 o 
   7  10   6       78.82       77.20     10.01 o 
  -9  11   6      378.07      383.46     14.44 o 
  -8  11   6       35.66       28.23      6.73 o 
  -7  11   6      252.25      249.62     14.34 o 
  -6  11   6      297.77      304.99     11.81 o 
  -5  11   6       96.22       97.49      7.95 o 
  -4  11   6      786.15      743.89     17.02 o 
  -3  11   6       44.48       37.18      6.69 o 
  -2  11   6      677.39      676.99     26.53 o 
  -1  11   6      251.84      220.34     11.25 o 
   0  11   6      614.32      614.15     18.45 o 
   1  11   6     1960.35     2110.65     38.39 o 
   2  11   6       14.69       21.12      5.66 o 
   3  11   6      470.41      492.99     24.17 o 
   4  11   6      157.57      158.01     14.82 o 
   5  11   6      280.71      267.34     15.14 o 
   6  11   6      237.16      203.51     18.21 o 
  -8  12   6        6.63        3.56      3.90 o 
  -7  12   6        4.53       18.21      5.24 o 
  -6  12   6       31.41       41.73      6.77 o 
  -5  12   6        0.60        3.46      6.96 o 
  -4  12   6        0.99        7.14      3.54 o 
  -3  12   6        6.85        7.44      2.61 o 
  -2  12   6        3.73        4.08      2.69 o 
  -1  12   6        0.16        5.74      2.55 o 
   0  12   6        0.02        5.80      3.44 o 
   1  12   6        0.02       11.55      7.04 o 
   2  12   6       28.63       21.48     10.35 o 
   3  12   6        0.24        7.05      5.44 o 
   4  12   6        0.42        4.28      7.35 o 
  -6  13   6       34.14       24.24      8.29 o 
  -5  13   6      110.24      104.62     11.88 o 
  -4  13   6      329.00      325.66     18.08 o 
  -3  13   6        5.15       24.89      8.08 o 
  -2  13   6      461.03      473.42     17.99 o 
  -1  13   6      190.88      208.36     12.90 o 
   0  13   6      486.24      438.17     24.09 o 
   1  13   6      388.08      369.00     22.49 o 
   2  13   6        5.95        7.00      3.29 o 
 -14   1   7      213.29      241.97     25.45 o 
 -13   1   7        1.36        4.49      6.14 o 
 -12   1   7      434.61      466.68     16.26 o 
 -11   1   7      298.09      280.62     11.73 o 
 -10   1   7      227.18      234.79      6.75 o 
  -9   1   7     1441.08     1433.93     15.50 o 
  -8   1   7      417.59      457.46      6.20 o 
  -7   1   7     2994.02     2982.93     22.53 o 
  -6   1   7       34.46       44.02      3.92 o 
  -5   1   7     5219.14     5163.67     21.75 o 
  -4   1   7     3274.68     3130.56     22.33 o 
  -3   1   7    11788.72    12115.75     44.83 o 
  -2   1   7     5544.75     5005.18     28.77 o 
  -1   1   7      653.12      945.69      7.68 o 
   0   1   7     6065.91     6563.61     29.82 o 
   1   1   7      323.49      310.64      4.67 o 
   2   1   7     4871.12     4689.08     21.83 o 
   3   1   7     5591.92     5800.26     37.78 o 
   4   1   7      186.13      167.52      6.35 o 
   5   1   7     2052.35     2123.29     22.44 o 
   6   1   7      143.97      131.47      6.45 o 
   7   1   7      684.14      681.80     13.65 o 
   8   1   7      171.82      185.85      8.26 o 
   9   1   7      101.72       89.59      9.50 o 
  10   1   7      170.22      197.93     15.58 o 
 -14   2   7        9.44        4.06      9.09 o 
 -13   2   7      218.20      218.82     25.39 o 
 -12   2   7       98.31       88.70      8.80 o 
 -11   2   7      401.82      357.55     16.27 o 
 -10   2   7     1037.94     1080.36     16.52 o 
  -9   2   7      603.51      562.64     10.28 o 
  -8   2   7     2534.82     2602.98     35.36 o 
  -7   2   7      168.45      170.82      3.70 o 
  -6   2   7     3472.60     3414.65     21.70 o 
  -5   2   7     1066.73      947.45      9.70 o 
  -4   2   7     3492.63     3818.28     19.12 o 
  -3   2   7     1158.78     1195.36      9.56 o 
  -2   2   7      647.55      585.61      6.20 o 
  -1   2   7     2418.34     2155.20     13.83 o 
   0   2   7        3.88        7.35      1.13 o 
   1   2   7     4723.21     4648.36     23.99 o 
   2   2   7      111.56      160.72      5.67 o 
   3   2   7     1065.37     1118.33     12.84 o 
   4   2   7      172.27      180.70      6.06 o 
   5   2   7      437.01      393.71      9.15 o 
   6   2   7      733.25      713.87     14.67 o 
   7   2   7       16.92       17.16      3.05 o 
   8   2   7      785.30      824.58     18.20 o 
   9   2   7       72.61       60.42      6.84 o 
  10   2   7        3.43        3.95      5.23 o 
 -13   3   7        0.03        9.18      4.33 o 
 -12   3   7       54.39       62.13      7.47 o 
 -11   3   7       72.91       76.89      6.03 o 
 -10   3   7       41.52       35.58      4.59 o 
  -9   3   7       33.99       34.83      3.68 o 
  -8   3   7       60.31       36.59      3.75 o 
  -7   3   7      340.39      318.60      8.43 o 
  -6   3   7      578.60      554.32      6.69 o 
  -5   3   7      339.37      375.57      7.44 o 
  -4   3   7       45.10       60.34      2.72 o 
  -3   3   7       49.91       52.56      2.47 o 
  -2   3   7      434.59      391.17      5.29 o 
  -1   3   7      283.68      302.41      5.57 o 
   0   3   7      647.91      606.53      9.33 o 
   1   3   7     1442.78     1456.23     12.95 o 
   2   3   7      507.09      503.19     11.92 o 
   3   3   7      376.92      374.91      8.08 o 
   4   3   7      111.64      108.59      5.43 o 
   5   3   7     1004.75      997.46     15.98 o 
   6   3   7      204.42      195.92      7.54 o 
   7   3   7      315.59      298.45      9.43 o 
   8   3   7       91.20       72.89      6.64 o 
   9   3   7        1.64        6.74      4.18 o 
  10   3   7       98.29       82.69     13.04 o 
 -13   4   7      191.11      187.01     11.79 o 
 -12   4   7      103.23      101.42     11.41 o 
 -11   4   7      345.11      339.95     11.06 o 
 -10   4   7     1109.77     1192.65     20.24 o 
  -9   4   7      340.68      315.44      9.17 o 
  -8   4   7     2442.98     2703.38     28.79 o 
  -7   4   7       73.79       96.14      5.63 o 
  -6   4   7     2306.50     2102.29     39.27 o 
  -5   4   7     1052.29      969.29      9.06 o 
  -4   4   7     1603.93     1652.34     20.58 o 
  -3   4   7     6142.29     6447.39     25.87 o 
  -2   4   7     1177.37     1127.68     10.94 o 
  -1   4   7     3779.63     3830.60     18.87 o 
   0   4   7      559.33      601.21      7.43 o 
   1   4   7     2610.43     2581.77     22.79 o 
   2   4   7     1638.09     1697.85     15.69 o 
   3   4   7     1327.88     1356.55     20.14 o 
   4   4   7     1526.48     1546.80     17.88 o 
   5   4   7        0.89        5.12      2.83 o 
   6   4   7     1005.70     1042.23     18.09 o 
   7   4   7      110.76      113.33      7.25 o 
   8   4   7      501.72      483.87     15.74 o 
   9   4   7      460.60      439.76     15.04 o 
 -13   5   7        2.06       10.86      5.99 o 
 -12   5   7        8.71       13.51      3.74 o 
 -11   5   7        9.14        4.04      3.80 o 
 -10   5   7       63.29       57.44      5.20 o 
  -9   5   7      206.98      201.47      7.47 o 
  -8   5   7      186.07      143.47      6.31 o 
  -7   5   7      133.48      132.60      6.47 o 
  -6   5   7       18.84       34.83      2.83 o 
  -5   5   7     1328.01     1428.24     14.28 o 
  -4   5   7      844.64      908.09      8.95 o 
  -3   5   7        7.15        1.64      1.50 o 
  -2   5   7      849.95      759.44     13.92 o 
  -1   5   7        7.89        9.30      3.63 o 
   0   5   7      392.34      438.83     11.45 o 
   1   5   7        2.96        6.33      1.57 o 
   2   5   7      614.29      590.03      9.23 o 
   3   5   7      211.09      207.31      6.54 o 
   4   5   7        1.95        0.82      2.94 o 
   5   5   7        1.88        5.88      6.21 o 
   6   5   7        0.15        0.66      3.60 o 
   7   5   7       30.18       28.53      4.09 o 
   8   5   7        4.52       10.72      6.30 o 
   9   5   7        0.18       12.69      4.28 o 
 -13   6   7       56.21       72.72      8.50 o 
 -12   6   7        6.19       10.75      2.91 o 
 -11   6   7       53.11       41.96      7.92 o 
 -10   6   7      155.31      164.83      8.25 o 
  -9   6   7       92.39      100.14      6.13 o 
  -8   6   7      123.46       99.92      6.21 o 
  -7   6   7      634.92      604.22     12.79 o 
  -6   6   7     1218.54     1189.44     12.54 o 
  -5   6   7       85.94       69.07      3.40 o 
  -4   6   7     1496.02     1481.31     23.28 o 
  -3   6   7      954.35      812.23      6.88 o 
  -2   6   7      587.64      687.88     14.09 o 
  -1   6   7     3253.24     3269.75     33.46 o 
   0   6   7      305.09      316.43     10.76 o 
   1   6   7      880.75      825.71     14.71 o 
   2   6   7     1015.44     1048.64     14.43 o 
   3   6   7      707.82      650.60     10.50 o 
   4   6   7      686.07      683.42     11.56 o 
   5   6   7      574.25      560.83     14.90 o 
   6   6   7      236.13      215.25      8.28 o 
   7   6   7       88.44       86.33      7.85 o 
   8   6   7       42.89       62.60     10.10 o 
   9   6   7      104.57      104.44     20.87 o 
 -12   7   7      129.02      123.36      8.05 o 
 -11   7   7       81.26       81.92      7.08 o 
 -10   7   7      353.38      331.35     12.78 o 
  -9   7   7      818.40      847.74     14.88 o 
  -8   7   7       12.05       11.79      3.44 o 
  -7   7   7     1096.00     1098.40     22.91 o 
  -6   7   7      303.18      249.79     10.79 o 
  -5   7   7     2090.00     2165.45     19.66 o 
  -4   7   7     1341.50     1336.96     18.02 o 
  -3   7   7      770.84      740.31     14.42 o 
  -2   7   7     1601.73     1516.31     21.95 o 
  -1   7   7       61.18       58.58      6.39 o 
   0   7   7     1594.81     1695.14     71.52 o 
   1   7   7      204.33      185.38     10.35 o 
   2   7   7      862.52      832.82     26.48 o 
   3   7   7      556.03      619.12     34.84 o 
   4   7   7        4.49        5.97      3.13 o 
   5   7   7      423.59      402.90     12.95 o 
   6   7   7        1.41        4.35      2.44 o 
   7   7   7       73.92       80.40     11.53 o 
   8   7   7       68.65       78.81     11.37 o 
 -11   8   7       36.60       16.62      4.25 o 
 -10   8   7       87.31       93.62      6.99 o 
  -9   8   7       48.94       37.97      4.80 o 
  -8   8   7      452.15      417.63     10.29 o 
  -7   8   7      162.80      166.14     10.70 o 
  -6   8   7       52.48       43.88      6.80 o 
  -5   8   7        2.06        5.04      2.06 o 
  -4   8   7        5.13       10.65      3.28 o 
  -3   8   7      277.50      284.18     10.29 o 
  -2   8   7       21.04       20.28      9.49 o 
  -1   8   7       84.44       77.46      7.13 o 
   0   8   7      420.01      386.58     13.32 o 
   1   8   7        0.95        3.80      5.23 o 
   2   8   7        5.18        4.91      3.85 o 
   3   8   7       33.53       27.99      9.02 o 
   4   8   7      227.86      195.69     13.80 o 
   5   8   7      230.52      227.25     12.97 o 
   6   8   7       12.10        7.73      2.81 o 
   7   8   7       14.23       10.18      7.37 o 
   8   8   7        0.07       13.37      8.76 o 
 -11   9   7       37.14       24.89      6.02 o 
 -10   9   7       11.96       27.28      5.99 o 
  -9   9   7      625.12      605.28     18.43 o 
  -8   9   7        6.93        7.50      3.58 o 
  -7   9   7      598.17      546.59     14.27 o 
  -6   9   7      381.39      377.96     14.60 o 
  -5   9   7      370.85      408.72     10.48 o 
  -4   9   7      763.11      748.43     18.88 o 
  -3   9   7      365.68      391.30     12.13 o 
  -2   9   7     1312.02     1370.86     24.73 o 
  -1   9   7       45.36       44.66      6.76 o 
   0   9   7      991.06     1077.30     39.68 o 
   1   9   7      702.85      649.99     37.87 o 
   2   9   7      203.68      241.90     21.65 o 
   3   9   7      848.18      891.82     21.60 o 
   4   9   7       70.53       73.17      8.52 o 
   5   9   7      286.04      316.54     25.01 o 
   6   9   7       81.29       81.69      9.72 o 
   7   9   7      143.82      158.57     16.59 o 
 -10  10   7       56.00       45.35      9.27 o 
  -9  10   7       11.49       10.95      4.31 o 
  -8  10   7      492.31      463.20     18.75 o 
  -7  10   7        7.44       12.08      3.53 o 
  -6  10   7      588.43      572.99     19.89 o 
  -5  10   7      143.68      130.39     13.81 o 
  -4  10   7     1119.77     1110.22     18.65 o 
  -3  10   7     1468.82     1389.38     24.59 o 
  -2  10   7       34.99       35.14      6.18 o 
  -1  10   7      924.14      961.98     31.46 o 
   0  10   7        1.55        2.87      4.72 o 
   1  10   7     1126.76     1116.59     24.21 o 
   2  10   7      343.40      350.78     15.62 o 
   3  10   7       52.97       55.18      9.27 o 
   4  10   7      152.81      152.39     12.20 o 
   5  10   7        0.02        3.03      6.62 o 
   6  10   7      112.16       92.85     12.25 o 
  -9  11   7       16.74       16.28      6.18 o 
  -8  11   7        0.42       10.62      6.79 o 
  -7  11   7      171.02      193.33     10.30 o 
  -6  11   7       18.86       13.59      4.40 o 
  -5  11   7        9.66        6.41      3.30 o 
  -4  11   7       61.96       57.05     10.17 o 
  -3  11   7       65.71       59.78      7.86 o 
  -2  11   7       13.67       28.80      9.13 o 
  -1  11   7       17.36       19.46      5.99 o 
   0  11   7      167.57      169.04     10.97 o 
   1  11   7       53.52       52.19      8.33 o 
   2  11   7       45.90       45.76      9.39 o 
   3  11   7       16.61       18.05      6.74 o 
   4  11   7       12.01       14.48      4.69 o 
   5  11   7       95.51       85.37     12.37 o 
  -7  12   7        0.98        7.62      3.89 o 
  -6  12   7      367.53      328.14     15.90 o 
  -5  12   7      152.86      152.41      9.70 o 
  -4  12   7      616.52      562.13     23.26 o 
  -3  12   7     1030.70     1021.83     40.24 o 
  -2  12   7        7.45       10.01      4.15 o 
  -1  12   7      876.28      856.99     27.21 o 
   0  12   7       13.59       16.91      6.02 o 
   1  12   7      530.03      522.64     22.24 o 
   2  12   7      363.05      380.43     16.23 o 
   3  12   7       62.54       92.88     15.83 o 
   4  12   7      125.83      108.45     12.49 o 
  -6  13   7        1.91        6.11      3.37 o 
  -5  13   7       30.38       25.41      8.97 o 
  -4  13   7        8.68        3.18      3.90 o 
  -3  13   7       78.14       79.22     14.65 o 
  -2  13   7       24.61       21.27      7.14 o 
  -1  13   7       40.06       41.46      9.30 o 
   0  13   7      101.09       84.77     12.63 o 
   1  13   7        2.26       11.40      5.31 o 
   2  13   7        9.03        8.59      7.23 o 
 -14   0   8      182.85      221.97     27.19 o 
 -13   0   8      143.20      148.58     18.50 o 
 -12   0   8      133.37      152.24     11.43 o 
 -11   0   8     1310.88     1405.83     28.54 o 
 -10   0   8        8.75        9.27      8.57 o 
  -9   0   8     2769.88     2817.35     28.54 o 
  -8   0   8     2411.85     2397.82     65.93 o 
  -7   0   8     3844.31     4163.35     39.16 o 
  -6   0   8    18146.52    19205.87    221.44 o 
  -5   0   8        7.50       14.93      4.19 o 
  -4   0   8    20796.87    22270.38     75.25 o 
  -3   0   8     3090.20     3472.52     22.10 o 
  -2   0   8    33883.20    35414.55    100.30 o 
  -1   0   8    21383.55    20222.10     80.01 o 
   0   0   8      154.11      131.46      5.46 o 
   1   0   8     8912.30     9512.57     37.45 o 
   2   0   8      100.91      133.63      7.15 o 
   3   0   8     5794.39     5979.05     48.84 o 
   4   0   8     1563.52     1645.16     26.33 o 
   5   0   8      817.77      804.08     55.34 o 
   6   0   8      879.83      851.23     22.86 o 
   7   0   8      159.46      144.46     10.40 o 
   8   0   8      259.31      302.93     30.66 o 
   9   0   8      230.83      208.83     18.03 o 
 -14   1   8       13.83       16.81      7.42 o 
 -13   1   8       19.12       28.25      6.65 o 
 -12   1   8      157.43      111.28      8.93 o 
 -11   1   8        3.71        6.28      4.35 o 
 -10   1   8      232.67      224.49      6.88 o 
  -9   1   8        4.31        7.02      2.31 o 
  -8   1   8      510.71      508.94     15.32 o 
  -7   1   8      493.17      499.56      9.28 o 
  -6   1   8      386.92      409.04      6.60 o 
  -5   1   8     2046.44     1960.91     14.39 o 
  -4   1   8     1099.73     1329.16     11.41 o 
  -3   1   8      131.24      155.51      3.95 o 
  -2   1   8     1206.73     1253.93     10.05 o 
  -1   1   8     4324.76     4579.58     19.53 o 
   0   1   8      293.59      284.81      4.63 o 
   1   1   8     1026.60     1017.19      8.41 o 
   2   1   8     1158.87     1085.13      9.30 o 
   3   1   8        3.68        2.43      1.47 o 
   4   1   8      296.75      301.66      9.74 o 
   5   1   8      221.91      234.08      7.90 o 
   6   1   8       44.09       41.00      4.20 o 
   7   1   8       38.27       42.94      4.65 o 
   8   1   8        2.82        5.61      2.13 o 
   9   1   8       85.53       61.38      6.48 o 
 -14   2   8       21.61       25.75      5.37 o 
 -13   2   8       81.05       76.79      8.85 o 
 -12   2   8       34.23       37.57      6.66 o 
 -11   2   8      366.03      331.17     13.99 o 
 -10   2   8      134.17      145.89      6.48 o 
  -9   2   8      310.40      303.43      7.49 o 
  -8   2   8      947.26      969.10     10.22 o 
  -7   2   8      118.94      132.10      5.66 o 
  -6   2   8     7170.31     7620.87     29.14 o 
  -5   2   8      672.93      643.81      7.74 o 
  -4   2   8     3382.11     3413.69     19.23 o 
  -3   2   8     1974.87     2060.12     14.17 o 
  -2   2   8     1771.71     1707.22     12.28 o 
  -1   2   8    13798.54    14277.09     41.09 o 
   0   2   8        1.24        2.64      1.22 o 
   1   2   8     1472.65     1385.62     11.95 o 
   2   2   8      479.71      511.32      8.70 o 
   3   2   8     1892.33     1881.53     17.98 o 
   4   2   8     1263.07     1265.02     16.16 o 
   5   2   8      315.85      292.61      8.78 o 
   6   2   8      147.75      129.79      6.70 o 
   7   2   8       16.48       22.51      3.08 o 
   8   2   8      273.31      262.65      9.76 o 
   9   2   8       18.53       20.71      3.58 o 
 -14   3   8        5.45        3.15      2.68 o 
 -13   3   8        2.66        7.54      5.97 o 
 -12   3   8      486.07      494.85     15.14 o 
 -11   3   8       67.70       71.69      5.74 o 
 -10   3   8      442.18      488.76     11.47 o 
  -9   3   8      151.61      146.64      6.54 o 
  -8   3   8      731.32      735.62     18.21 o 
  -7   3   8     2482.70     2547.38     24.84 o 
  -6   3   8        6.81        7.77      2.59 o 
  -5   3   8     2816.73     2682.22     16.42 o 
  -4   3   8      396.28      343.83      6.09 o 
  -3   3   8     2254.35     2466.27     14.08 o 
  -2   3   8     2823.07     3023.60     15.64 o 
  -1   3   8     1968.40     1901.73     21.56 o 
   0   3   8     4103.11     4240.38     26.63 o 
   1   3   8      547.11      493.26     12.66 o 
   2   3   8     3936.19     3930.11     26.23 o 
   3   3   8        7.43        3.62      3.10 o 
   4   3   8      890.29      892.54     19.01 o 
   5   3   8     1387.80     1417.25     19.02 o 
   6   3   8      154.70      144.51      7.26 o 
   7   3   8      188.16      186.68     11.12 o 
   8   3   8        0.80        7.08      2.33 o 
   9   3   8      307.42      312.13     14.68 o 
 -13   4   8        0.36       10.87      5.98 o 
 -12   4   8        1.72       11.98      5.46 o 
 -11   4   8      105.56      122.74      7.00 o 
 -10   4   8        5.73       11.47      3.22 o 
  -9   4   8      235.18      202.47      7.36 o 
  -8   4   8        1.75        4.11      2.53 o 
  -7   4   8       14.24       20.47      4.07 o 
  -6   4   8        7.05        3.79      2.40 o 
  -5   4   8      377.29      380.44      9.10 o 
  -4   4   8      648.69      652.30     14.10 o 
  -3   4   8        8.11       11.03      1.52 o 
  -2   4   8      889.80      789.24     15.65 o 
  -1   4   8       68.75       40.60      2.93 o 
   0   4   8        2.22        5.61      1.86 o 
   1   4   8       38.69       46.91      4.60 o 
   2   4   8      180.32      199.06      6.20 o 
   3   4   8        8.08        8.71      3.22 o 
   4   4   8       26.71       20.69      2.80 o 
   5   4   8        1.25        4.56      3.33 o 
   6   4   8       96.12       93.43      6.66 o 
   7   4   8       12.50        9.15      2.55 o 
   8   4   8        0.79        5.64      3.26 o 
   9   4   8        0.78        6.09      2.88 o 
 -13   5   8       69.06       72.60      8.63 o 
 -12   5   8      387.14      425.33     13.75 o 
 -11   5   8        6.02       15.66      3.90 o 
 -10   5   8      952.25     1037.79     21.87 o 
  -9   5   8      335.37      342.48      9.93 o 
  -8   5   8     1133.46     1147.22     30.76 o 
  -7   5   8     2336.93     2523.75     27.34 o 
  -6   5   8       13.80       23.88      2.34 o 
  -5   5   8     3170.47     3088.11     24.88 o 
  -4   5   8      704.32      745.86      8.47 o 
  -3   5   8     3242.34     3269.51     25.83 o 
  -2   5   8     2750.21     2897.52     21.14 o 
  -1   5   8      786.92      747.92      6.84 o 
   0   5   8     4474.06     4720.11     26.41 o 
   1   5   8      330.95      283.95      6.55 o 
   2   5   8     1052.07     1056.35     16.78 o 
   3   5   8      138.73      123.26      5.79 o 
   4   5   8     1819.87     1883.95     34.31 o 
   5   5   8      198.41      173.13      9.77 o 
   6   5   8       17.74       23.37      4.14 o 
   7   5   8      427.83      407.01     11.52 o 
   8   5   8       12.61        5.92      6.80 o 
 -13   6   8      178.75      176.89     11.83 o 
 -12   6   8        2.55        5.83      5.47 o 
 -11   6   8      319.01      291.02     10.17 o 
 -10   6   8        0.43        5.18      2.99 o 
  -9   6   8      411.47      409.27     10.74 o 
  -8   6   8     1312.80     1260.86     20.62 o 
  -7   6   8      381.84      344.58     10.44 o 
  -6   6   8     1971.32     2083.08     23.72 o 
  -5   6   8       28.00       29.00      2.51 o 
  -4   6   8     3365.13     3404.96     32.26 o 
  -3   6   8      377.68      395.21      6.99 o 
  -2   6   8     1625.47     1514.57     22.19 o 
  -1   6   8     2127.39     2190.85     27.48 o 
   0   6   8       93.20       93.69      6.25 o 
   1   6   8     1286.31     1413.64     20.59 o 
   2   6   8       32.04       43.63      3.58 o 
   3   6   8      319.00      346.91     10.02 o 
   4   6   8      275.64      248.95      7.86 o 
   5   6   8      363.57      330.61     12.63 o 
   6   6   8      219.16      220.63     15.60 o 
   7   6   8       49.16       43.29      7.28 o 
   8   6   8       69.47       94.06     12.82 o 
 -12   7   8       25.65       18.76      4.09 o 
 -11   7   8       54.53       43.92      5.91 o 
 -10   7   8      211.31      207.53      9.56 o 
  -9   7   8        0.50        1.03      2.32 o 
  -8   7   8       12.18       15.93      3.66 o 
  -7   7   8      557.40      536.36     12.28 o 
  -6   7   8       77.39       61.73      5.09 o 
  -5   7   8      223.88      228.48      7.04 o 
  -4   7   8       56.11       64.76      5.23 o 
  -3   7   8      357.58      330.49      9.09 o 
  -2   7   8      423.59      368.15     12.20 o 
  -1   7   8      189.52      194.10     10.68 o 
   0   7   8      527.63      528.16     15.08 o 
   1   7   8       35.85       31.08      8.62 o 
   2   7   8       47.76       68.80      8.35 o 
   3   7   8        3.30        3.00      8.02 o 
   4   7   8      107.03      110.77      8.16 o 
   5   7   8       83.80       86.09      7.63 o 
   6   7   8      154.39      166.63      9.96 o 
   7   7   8       48.90       46.84      9.56 o 
   8   7   8        2.67       11.12      4.59 o 
 -11   8   8      237.41      252.40     12.67 o 
 -10   8   8      107.64       92.54      7.02 o 
  -9   8   8      245.61      227.96     11.00 o 
  -8   8   8      306.28      313.05     11.11 o 
  -7   8   8       61.36       51.62      8.07 o 
  -6   8   8     1174.57     1283.35     29.24 o 
  -5   8   8        4.10        6.68      2.92 o 
  -4   8   8     1379.46     1424.62     20.27 o 
  -3   8   8       35.37       36.72      4.79 o 
  -2   8   8      328.20      335.87     12.62 o 
  -1   8   8      221.36      241.27     14.67 o 
   0   8   8      296.73      285.32     11.79 o 
   1   8   8      481.18      510.65     15.74 o 
   2   8   8        2.49        8.76      3.74 o 
   3   8   8      540.66      555.99     25.31 o 
   4   8   8       55.70       62.32     10.14 o 
   5   8   8      386.03      366.19     16.90 o 
   6   8   8       26.39       37.26      6.88 o 
   7   8   8       83.58       80.59     10.88 o 
 -11   9   8       26.80       19.82      4.56 o 
 -10   9   8       22.05       21.78      7.82 o 
  -9   9   8       90.51      102.33      8.58 o 
  -8   9   8       40.63       46.85      6.15 o 
  -7   9   8      115.17      141.38     10.12 o 
  -6   9   8       14.07       22.22      4.04 o 
  -5   9   8       15.32       19.87      8.26 o 
  -4   9   8       27.40       22.30      7.92 o 
  -3   9   8      201.30      229.24     10.30 o 
  -2   9   8        6.16        4.21      2.44 o 
  -1   9   8        4.42       10.65      3.04 o 
   1   9   8       60.87       33.39      6.96 o 
   2   9   8       29.81       34.51      7.59 o 
   3   9   8        0.73        2.87      3.95 o 
   4   9   8        7.18       18.67      4.83 o 
   5   9   8       18.88       22.81      6.28 o 
   6   9   8       31.60       31.50      8.57 o 
 -10  10   8       34.44       32.97      7.14 o 
  -9  10   8       35.70       32.64      6.44 o 
  -8  10   8       55.41       78.27      8.06 o 
  -7  10   8       77.46       63.87      7.07 o 
  -6  10   8      141.34      126.81     11.88 o 
  -5  10   8       62.76       51.45     16.72 o 
  -4  10   8      159.52      133.15     11.84 o 
  -3  10   8       49.94       44.69      6.26 o 
  -2  10   8      136.75      137.85      8.91 o 
  -1  10   8        3.78        2.82      3.81 o 
   0  10   8      120.59      111.29      9.46 o 
   1  10   8      365.22      344.33     25.45 o 
   2  10   8        9.68       15.06      7.68 o 
   3  10   8      187.36      177.46     15.63 o 
   4  10   8       19.77       16.14     11.36 o 
   5  10   8      125.58      143.04     18.03 o 
  -9  11   8      101.04      109.64     10.79 o 
  -8  11   8      151.84      141.84     10.00 o 
  -7  11   8      475.88      414.30     19.76 o 
  -6  11   8       41.61       40.16      5.90 o 
  -5  11   8      510.16      528.30     18.30 o 
  -4  11   8       14.32       14.52      4.59 o 
  -3  11   8      565.54      575.86     19.05 o 
  -2  11   8      230.75      206.90     11.91 o 
  -1  11   8      488.59      451.71     17.54 o 
   0  11   8      496.61      532.46     24.56 o 
   1  11   8      116.91      112.90     10.47 o 
   2  11   8      399.62      444.76     20.25 o 
   3  11   8        2.66       12.28      5.96 o 
   4  11   8      190.89      208.94     15.97 o 
  -7  12   8        5.18        7.36      4.98 o 
  -6  12   8        6.54       14.05      3.72 o 
  -5  12   8        6.12        5.24      2.63 o 
  -4  12   8       39.25       31.13      9.63 o 
  -3  12   8        1.41        4.31      5.12 o 
  -2  12   8      116.12      110.66      9.41 o 
  -1  12   8       44.36       51.98     15.78 o 
   0  12   8        2.65        1.54      5.66 o 
   1  12   8       14.72        9.91      4.44 o 
   2  12   8       55.28       46.62      8.74 o 
   3  12   8       21.50       10.63      4.06 o 
  -5  13   8      404.26      430.86     18.98 o 
  -4  13   8       36.17       28.83     12.77 o 
  -3  13   8      181.63      173.23     19.11 o 
  -2  13   8      126.87      121.52      9.82 o 
  -1  13   8       71.56       69.36      8.85 o 
   0  13   8      167.56      159.00     13.72 o 
   1  13   8        1.23       14.55      6.67 o 
 -14   1   9       38.01       50.40      9.65 o 
 -13   1   9      266.99      307.95     20.71 o 
 -12   1   9      428.34      366.33     16.83 o 
 -11   1   9       12.22       17.80      4.97 o 
 -10   1   9     1140.53     1074.38     15.12 o 
  -9   1   9      447.95      491.31     11.74 o 
  -8   1   9     2451.25     2401.09     23.65 o 
  -7   1   9     1176.78     1074.88     13.32 o 
  -6   1   9     2091.88     2063.97     15.39 o 
  -5   1   9     4807.77     5032.56     22.30 o 
  -4   1   9        3.25       10.00      3.08 o 
  -3   1   9     1959.72     1835.79     14.92 o 
  -2   1   9     1010.35      942.95      9.15 o 
  -1   1   9     1444.11     1087.82     11.16 o 
   0   1   9      940.52      768.78      7.11 o 
   1   1   9      895.34      819.80      8.52 o 
   2   1   9     1815.72     1836.94     13.32 o 
   3   1   9      145.10      125.11      3.65 o 
   4   1   9     1860.89     1938.79     25.29 o 
   5   1   9       21.68       21.57      6.38 o 
   6   1   9       99.86       89.02      6.39 o 
   7   1   9      448.07      473.62     13.71 o 
   8   1   9       15.22       18.80      6.00 o 
   9   1   9      131.27      131.14     11.98 o 
 -14   2   9       31.53       18.85      7.49 o 
 -13   2   9      100.94       97.01      9.20 o 
 -12   2   9       87.56       74.93      9.84 o 
 -11   2   9      644.98      694.57     32.40 o 
 -10   2   9       12.17       11.49      2.47 o 
  -9   2   9      238.60      245.92      8.99 o 
  -8   2   9      318.73      285.92      8.06 o 
  -7   2   9      531.50      502.25      9.84 o 
  -6   2   9        3.53        0.02      2.10 o 
  -5   2   9       41.19       27.81      2.36 o 
  -4   2   9     1813.33     1564.33     11.20 o 
  -3   2   9      434.33      506.66      7.26 o 
  -2   2   9     2560.79     2615.07     13.63 o 
  -1   2   9      458.36      476.04      9.24 o 
   0   2   9     3842.66     3884.74     19.93 o 
   1   2   9      275.08      276.69      4.29 o 
   2   2   9      334.61      270.99      6.98 o 
   3   2   9      858.78      764.50     11.97 o 
   4   2   9        7.04        8.99      3.76 o 
   5   2   9      648.56      648.82     13.51 o 
   6   2   9      279.28      280.06      9.67 o 
   7   2   9       67.51       62.21      7.59 o 
   8   2   9      151.61      144.31      8.56 o 
   9   2   9        8.63       10.95      3.93 o 
 -14   3   9       40.59       26.49      5.55 o 
 -13   3   9       45.12       38.16      6.42 o 
 -12   3   9       93.12       87.49      8.06 o 
 -11   3   9        0.26        5.70      2.59 o 
 -10   3   9      329.11      367.47     10.22 o 
  -9   3   9      113.94      103.37      7.43 o 
  -8   3   9      496.87      505.31     10.18 o 
  -7   3   9      590.92      547.23      9.36 o 
  -6   3   9      528.30      538.45      7.99 o 
  -5   3   9      631.94      570.15      7.40 o 
  -4   3   9       10.34        9.63      2.21 o 
  -3   3   9     1830.48     1742.12     11.26 o 
  -2   3   9      122.00      104.82      3.38 o 
  -1   3   9     1158.12     1190.92      8.75 o 
   0   3   9      325.38      275.79      6.23 o 
   1   3   9       10.29       17.29      2.34 o 
   2   3   9      558.23      517.37      9.57 o 
   3   3   9      253.25      255.27     11.54 o 
   4   3   9      218.82      189.18      7.27 o 
   5   3   9      256.93      252.36      9.02 o 
   6   3   9      107.43      104.55      7.06 o 
   7   3   9        7.28       12.51      4.88 o 
   8   3   9        2.37        5.75      2.48 o 
 -13   4   9      117.09      137.09     11.99 o 
 -12   4   9      159.37      188.88     11.04 o 
 -11   4   9      834.02      829.59     15.24 o 
 -10   4   9       39.43       33.30      4.00 o 
  -9   4   9     1273.55     1296.84     21.36 o 
  -8   4   9       74.32       63.61      5.56 o 
  -7   4   9     1711.02     1788.27     35.20 o 
  -6   4   9     1987.16     2085.93     16.57 o 
  -5   4   9      843.47      781.25      9.53 o 
  -4   4   9     4719.69     4888.77     30.25 o 
  -3   4   9        5.71       20.49      1.91 o 
  -2   4   9    10352.24    10957.30     37.63 o 
  -1   4   9      628.20      574.43     11.18 o 
   0   4   9     4839.86     5112.78     29.91 o 
   1   4   9     2708.16     2874.16     24.59 o 
   2   4   9      807.96      792.14     11.84 o 
   3   4   9     2357.19     2309.20     26.47 o 
   4   4   9        0.55       10.95      2.99 o 
   5   4   9      846.23      863.80     18.36 o 
   6   4   9      442.53      451.33     13.39 o 
   7   4   9      335.20      349.93     11.92 o 
   8   4   9      318.76      316.85     21.00 o 
 -13   5   9       13.55       13.64      5.86 o 
 -12   5   9        1.17        5.85      2.67 o 
 -11   5   9        7.52        8.00      4.45 o 
 -10   5   9       22.68       13.19      3.52 o 
  -9   5   9        3.92        8.02      4.59 o 
  -8   5   9       34.06       37.49      5.51 o 
  -7   5   9      120.25       91.07      8.29 o 
  -6   5   9      387.50      411.32      7.52 o 
  -5   5   9      720.75      696.63      8.93 o 
  -4   5   9       23.58       20.16      2.14 o 
  -3   5   9      492.57      505.61      7.01 o 
  -2   5   9       64.55       42.60      2.33 o 
  -1   5   9      473.63      448.57      6.76 o 
   0   5   9      115.30       90.75      4.57 o 
   1   5   9      879.25      996.76     13.06 o 
   2   5   9      754.35      770.79     12.14 o 
   3   5   9       21.23       33.01      3.79 o 
   4   5   9      396.47      389.03     16.27 o 
   5   5   9       85.65       79.80      5.46 o 
   6   5   9      378.06      349.81     13.00 o 
   7   5   9       30.92       24.79      5.15 o 
   8   5   9        9.52       24.93      7.28 o 
 -13   6   9       35.30       33.95      7.30 o 
 -12   6   9      243.36      250.11     10.50 o 
 -11   6   9      154.33      159.65      8.41 o 
 -10   6   9       12.98       11.45      2.77 o 
  -9   6   9      805.28      782.46     14.75 o 
  -8   6   9      116.12      105.58      7.07 o 
  -7   6   9     1981.30     2036.81     40.91 o 
  -6   6   9      677.65      702.06      9.50 o 
  -5   6   9      708.95      657.55      8.78 o 
  -4   6   9     1412.41     1472.15     19.76 o 
  -3   6   9      353.59      320.93     10.12 o 
  -2   6   9     4384.97     4435.09     41.37 o 
  -1   6   9       11.88       11.45      5.39 o 
   0   6   9      932.63      972.94     16.94 o 
   1   6   9      775.25      791.79     15.57 o 
   2   6   9      650.36      652.90     15.38 o 
   3   6   9      669.90      765.15     18.66 o 
   4   6   9       40.03       48.25      8.93 o 
   5   6   9      242.23      241.64     10.82 o 
   6   6   9       29.02       28.67     11.11 o 
   7   6   9      177.32      181.04     14.15 o 
   8   6   9      148.40      150.48     18.50 o 
 -12   7   9        1.37        6.26      3.47 o 
 -11   7   9      217.01      252.69     12.07 o 
 -10   7   9      300.06      314.99     10.69 o 
  -9   7   9       26.33       23.47      6.03 o 
  -8   7   9      695.66      690.15     19.48 o 
  -7   7   9       85.96       82.74      6.12 o 
  -6   7   9     2002.76     2094.25     34.18 o 
  -5   7   9     1125.61     1197.36     17.90 o 
  -4   7   9     1061.96     1089.54     16.83 o 
  -3   7   9     1631.82     1737.39     24.51 o 
  -2   7   9       34.16       37.00      5.41 o 
  -1   7   9     3169.28     3315.98     42.45 o 
   0   7   9       22.06       17.97      7.02 o 
   1   7   9     1343.19     1365.17     29.77 o 
   2   7   9     1719.64     1782.86     37.04 o 
   3   7   9     1065.87     1041.09     20.32 o 
   4   7   9     1178.98     1168.08     21.52 o 
   5   7   9       73.93       66.23     11.09 o 
   6   7   9     1079.68     1164.24     35.43 o 
   7   7   9       79.54       76.79     16.18 o 
 -11   8   9        3.48        2.30      3.24 o 
 -10   8   9       10.82       13.44      5.41 o 
  -9   8   9        0.37        3.92      5.63 o 
  -8   8   9       14.10       19.15      5.43 o 
  -7   8   9       97.56       64.81     10.68 o 
  -6   8   9       20.07       11.06      5.21 o 
  -5   8   9       68.35       53.25      4.93 o 
  -4   8   9       39.44       30.93      5.33 o 
  -3   8   9      128.34      123.37      7.08 o 
  -2   8   9        5.39        1.63      3.46 o 
  -1   8   9        2.58        8.08      5.82 o 
   0   8   9       64.45       64.89     10.59 o 
   1   8   9      138.12      108.62     10.19 o 
   2   8   9        4.84        2.32      6.81 o 
   3   8   9      146.84      163.80     12.99 o 
   4   8   9       17.93       29.59      7.45 o 
   5   8   9       26.09       19.23      6.19 o 
   6   8   9       13.52       20.42      4.68 o 
 -11   9   9       78.78       77.42     23.13 o 
 -10   9   9      219.76      181.76     11.56 o 
  -9   9   9        6.10       20.08      4.54 o 
  -8   9   9      613.73      636.56     17.22 o 
  -7   9   9       93.67       99.41      9.78 o 
  -6   9   9      348.28      360.20     21.32 o 
  -5   9   9      517.02      476.92     16.07 o 
  -4   9   9      267.32      244.63     10.03 o 
  -3   9   9     1479.89     1543.74     31.36 o 
  -2   9   9        4.26        5.79      3.00 o 
  -1   9   9      787.90      817.24     20.79 o 
   0   9   9      419.94      430.40     15.75 o 
   1   9   9      631.59      594.30     19.27 o 
   2   9   9      702.80      716.21     21.23 o 
   3   9   9      305.10      273.85     14.97 o 
   4   9   9     1027.12     1027.11     50.97 o 
   5   9   9        0.55       11.82      7.02 o 
   6   9   9      424.95      417.10     21.11 o 
 -10  10   9        7.39        8.08      3.40 o 
  -9  10   9      204.04      226.81     15.96 o 
  -8  10   9        0.11        2.59      4.64 o 
  -7  10   9      164.98      142.59     16.98 o 
  -6  10   9      189.37      206.31     12.92 o 
  -5  10   9      224.32      222.69     13.41 o 
  -4  10   9      923.01      918.57     24.13 o 
  -3  10   9      230.97      211.60     15.68 o 
  -2  10   9      858.79      822.12     20.84 o 
  -1  10   9      126.26      134.23      9.59 o 
   0  10   9      877.46      862.32     40.22 o 
   1  10   9      678.84      679.23     23.06 o 
   2  10   9        5.22        5.64      5.27 o 
   3  10   9      178.03      202.34     14.03 o 
   4  10   9        1.37        1.75      6.06 o 
   5  10   9       95.49      104.86     16.91 o 
  -9  11   9        3.55        4.24      3.52 o 
  -8  11   9      131.56      118.67     10.14 o 
  -7  11   9        0.92        6.46      4.08 o 
  -6  11   9       11.91        5.00      3.39 o 
  -5  11   9        1.40       -5.18      5.99 o 
  -4  11   9        7.11       12.79      4.47 o 
  -3  11   9      195.82      197.49     10.54 o 
  -2  11   9        1.57       13.61      4.90 o 
  -1  11   9       89.23       80.05     11.22 o 
   0  11   9       22.24       29.71      7.32 o 
   1  11   9       29.66       31.07      8.12 o 
   2  11   9       72.93       84.54     11.43 o 
   3  11   9        5.65       22.78      6.27 o 
   4  11   9      103.86       97.72     14.72 o 
  -7  12   9      293.34      269.60     15.30 o 
  -6  12   9       60.99       67.07      7.51 o 
  -5  12   9      144.63      136.91     11.46 o 
  -4  12   9      645.19      629.00     25.69 o 
  -3  12   9        1.44        0.01      4.57 o 
  -2  12   9      405.16      377.16     18.15 o 
  -1  12   9       63.67       56.48     10.77 o 
   0  12   9      587.39      579.64     21.14 o 
   1  12   9      280.10      252.91     14.39 o 
   2  12   9       34.55       49.67      7.23 o 
  -4  13   9       75.71       64.76     21.53 o 
  -3  13   9       53.57       53.49     12.58 o 
  -2  13   9        3.06       -2.29      5.37 o 
  -1  13   9       45.16       36.94      6.85 o 
 -14   0  10       73.07       78.23     21.27 o 
 -13   0  10       58.60       85.42     10.82 o 
 -12   0  10      273.79      276.55     16.03 o 
 -11   0  10       63.94       62.04      8.36 o 
 -10   0  10      190.94      146.49     10.14 o 
  -9   0  10      966.33     1146.94     23.91 o 
  -8   0  10      651.96      592.14     15.42 o 
  -7   0  10      379.83      357.15     11.94 o 
  -6   0  10      361.72      292.48      7.93 o 
  -5   0  10     3138.33     3289.36     24.98 o 
  -4   0  10       36.10       90.60      4.88 o 
  -3   0  10      372.50      422.46     18.69 o 
  -2   0  10     3548.89     3399.82     33.42 o 
  -1   0  10      917.29     1157.83     13.17 o 
   0   0  10      888.76      771.17     11.02 o 
   1   0  10      272.92      241.02      6.83 o 
   2   0  10     2283.52     2421.85     27.37 o 
   3   0  10      804.13      810.16     12.67 o 
   4   0  10      178.78      172.87     10.59 o 
   5   0  10      220.60      216.63     19.86 o 
   6   0  10      226.62      205.98     12.35 o 
   7   0  10       24.02       39.37     10.42 o 
   8   0  10       11.41       10.32      7.72 o 
 -14   1  10       29.86       33.75     12.84 o 
 -13   1  10       20.02       12.58      8.39 o 
 -12   1  10       39.89       19.08      6.24 o 
 -11   1  10      158.97      208.04      8.87 o 
 -10   1  10       31.96       30.72      4.00 o 
  -9   1  10      677.64      718.91     13.29 o 
  -8   1  10        2.59       -2.66      3.59 o 
  -7   1  10        4.19        5.40      2.62 o 
  -6   1  10      750.78      701.39      8.26 o 
  -5   1  10      291.32      288.62      5.78 o 
  -4   1  10        4.21        2.43      1.78 o 
  -3   1  10      239.50      216.76      4.60 o 
  -2   1  10     1026.31     1061.28     11.51 o 
  -1   1  10        5.52        3.89      1.90 o 
   0   1  10      466.72      466.08      5.99 o 
   1   1  10      234.50      229.60      4.53 o 
   2   1  10       41.88       40.26      2.73 o 
   3   1  10      536.71      505.61     11.26 o 
   4   1  10       67.80       76.24      5.53 o 
   5   1  10       37.45       41.94      4.07 o 
   6   1  10      371.34      340.18     13.60 o 
   7   1  10      241.67      238.59     10.31 o 
   8   1  10       62.00       46.99      5.52 o 
 -14   2  10       36.50       25.54      5.94 o 
 -13   2  10        1.96       10.18      5.83 o 
 -12   2  10       61.17       57.63      7.43 o 
 -11   2  10      319.12      344.68     11.07 o 
 -10   2  10       80.58      101.66      5.56 o 
  -9   2  10      165.13      149.70      8.27 o 
  -8   2  10       26.03       25.28      3.51 o 
  -7   2  10     1533.94     1486.83     19.61 o 
  -6   2  10      377.81      322.53      6.43 o 
  -5   2  10      769.71      680.66      8.87 o 
  -4   2  10      710.54      681.47      8.41 o 
  -3   2  10      472.86      483.70      6.53 o 
  -2   2  10     3169.77     3320.03     18.83 o 
  -1   2  10      629.06      648.93      9.94 o 
   0   2  10     1633.00     1505.74     11.62 o 
   1   2  10     1330.45     1353.29     10.74 o 
   2   2  10     1826.43     1911.21     20.41 o 
   3   2  10      812.09      798.11     13.37 o 
   4   2  10        9.96        5.94      3.66 o 
   5   2  10      294.89      276.94      9.18 o 
   6   2  10        1.02        5.28      4.30 o 
   7   2  10      132.30      116.37      7.85 o 
   8   2  10        6.33        2.80      4.80 o 
 -14   3  10        0.55       -2.56      6.82 o 
 -13   3  10      206.92      286.09     24.58 o 
 -12   3  10        9.15        6.87      5.83 o 
 -11   3  10      331.28      351.79     10.68 o 
 -10   3  10      176.17      154.07      7.60 o 
  -9   3  10     1091.13     1129.32     27.33 o 
  -8   3  10     1233.22     1227.35     21.08 o 
  -7   3  10        2.97        5.33      1.51 o 
  -6   3  10     1671.70     1774.80     22.28 o 
  -5   3  10     2282.20     2356.12     18.77 o 
  -4   3  10     2567.49     2480.95     15.52 o 
  -3   3  10     3196.08     3007.56     26.07 o 
  -2   3  10      236.83      250.91      4.95 o 
  -1   3  10     5002.85     5147.98     23.16 o 
   0   3  10      116.43      111.50      4.84 o 
   1   3  10     2687.50     2809.25     22.53 o 
   2   3  10       35.26       37.95      3.96 o 
   3   3  10      655.57      551.57     11.45 o 
   4   3  10     1055.75     1016.38     18.27 o 
   5   3  10      409.52      423.43     11.35 o 
   6   3  10      796.27      823.75     21.17 o 
   7   3  10       53.40       55.87      5.75 o 
   8   3  10      603.20      601.46     21.05 o 
 -13   4  10        0.58        4.11      5.38 o 
 -12   4  10       12.05       21.52      5.65 o 
 -11   4  10        8.91       11.60      3.26 o 
 -10   4  10        4.84        5.61      2.68 o 
  -9   4  10      209.67      246.52     10.43 o 
  -8   4  10      334.25      333.54     10.28 o 
  -7   4  10        9.72        4.97      1.86 o 
  -6   4  10       20.01       21.60      4.34 o 
  -5   4  10      172.06      192.45      5.68 o 
  -4   4  10      278.97      270.56      6.64 o 
  -3   4  10      383.41      355.41      6.33 o 
  -2   4  10      548.76      594.28      8.47 o 
  -1   4  10       30.85       22.53      2.95 o 
   0   4  10      794.62      848.45     11.36 o 
   1   4  10      539.64      489.81      9.56 o 
   2   4  10      221.72      205.87      7.33 o 
   3   4  10       59.33       52.41      5.06 o 
   4   4  10       27.78       32.90      4.93 o 
   5   4  10        2.00        4.43      3.52 o 
   6   4  10        1.91        5.88      3.14 o 
   7   4  10        1.66        6.64      3.09 o 
   8   4  10        0.22       12.11      4.78 o 
 -13   5  10       90.66       89.16     10.41 o 
 -12   5  10       15.67        6.50      2.78 o 
 -11   5  10     1056.70     1039.70     21.16 o 
 -10   5  10       85.83       96.94      6.59 o 
  -9   5  10      814.69      768.42     17.66 o 
  -8   5  10     1079.16     1096.67     18.95 o 
  -7   5  10      261.21      270.29     10.99 o 
  -6   5  10     3106.20     3285.43     39.20 o 
  -5   5  10      511.34      515.84     10.37 o 
  -4   5  10     3101.71     3231.62     21.89 o 
  -3   5  10     4107.26     4262.60     61.28 o 
  -2   5  10     1352.05     1325.58     20.79 o 
  -1   5  10     3977.38     4162.78     33.09 o 
   0   5  10       54.36       49.80      3.75 o 
   1   5  10     2090.58     2218.87     24.50 o 
   2   5  10      241.54      264.25      8.11 o 
   3   5  10      779.16      811.23     18.38 o 
   4   5  10     1162.85     1226.19     21.81 o 
   5   5  10       12.79       11.37      2.77 o 
   6   5  10      589.02      603.45     19.22 o 
   7   5  10        0.09        6.03      5.18 o 
 -13   6  10        1.19        7.65      4.92 o 
 -12   6  10      181.17      168.90      9.18 o 
 -11   6  10        1.95        4.50      3.23 o 
 -10   6  10      280.43      299.50     10.28 o 
  -9   6  10     1042.06     1038.33     32.10 o 
  -8   6  10      140.25      113.80     11.28 o 
  -7   6  10     1174.37     1149.78     19.16 o 
  -6   6  10       62.73       56.58      3.51 o 
  -5   6  10     3917.18     4242.99     31.85 o 
  -4   6  10      579.82      588.51     11.73 o 
  -3   6  10     3120.21     3233.61     32.14 o 
  -2   6  10     1063.87     1131.95     21.41 o 
  -1   6  10        5.61        9.00      2.79 o 
   0   6  10     4001.47     4247.94     42.23 o 
   1   6  10        7.88        5.84      4.89 o 
   2   6  10     1420.34     1501.79     24.77 o 
   3   6  10      984.18     1008.48     20.13 o 
   4   6  10      259.35      257.76     14.64 o 
   5   6  10      243.73      229.72     11.52 o 
   6   6  10        0.06       -0.27      5.15 o 
   7   6  10       81.15       82.35     11.38 o 
 -12   7  10        6.96       13.80      5.29 o 
 -11   7  10       11.11       18.40      4.70 o 
 -10   7  10      171.08      162.25     10.41 o 
  -9   7  10        1.34        2.32      3.62 o 
  -8   7  10       21.19       11.35      5.76 o 
  -7   7  10        1.11        4.86      3.23 o 
  -6   7  10      207.24      216.29     11.64 o 
  -5   7  10      693.41      633.58     13.15 o 
  -4   7  10      213.46      216.55      8.17 o 
  -3   7  10      171.42      174.62      7.43 o 
  -2   7  10      238.65      255.66     13.00 o 
  -1   7  10      825.24      827.31     19.85 o 
   0   7  10     1158.43     1288.22     27.33 o 
   1   7  10       28.57       28.29      4.33 o 
   2   7  10      346.91      322.79     12.34 o 
   3   7  10       18.96       18.99      5.24 o 
   4   7  10      653.14      613.67     27.19 o 
   5   7  10      164.27      141.37      9.40 o 
   6   7  10       20.63       16.88      5.26 o 
 -11   8  10      124.95      110.76      9.65 o 
 -10   8  10      330.19      321.57     14.14 o 
  -9   8  10      288.94      295.49     12.38 o 
  -8   8  10        1.45        5.30      9.18 o 
  -7   8  10     1580.32     1704.17     58.84 o 
  -6   8  10        3.95       10.07      5.30 o 
  -5   8  10     1335.72     1308.93     22.89 o 
  -4   8  10      498.57      465.16     11.76 o 
  -3   8  10     1231.32     1286.68     21.03 o 
  -2   8  10     1710.28     1717.52     30.51 o 
  -1   8  10      106.43      114.95     10.28 o 
   0   8  10     3612.24     3851.09     94.90 o 
   1   8  10      558.43      585.15     21.40 o 
   2   8  10     1518.29     1645.67     30.32 o 
   3   8  10     1249.80     1275.36     52.88 o 
   4   8  10      100.25      123.30     14.39 o 
   5   8  10      539.57      577.87     22.15 o 
   6   8  10       61.26       52.73     13.85 o 
 -11   9  10       34.47       40.33      8.06 o 
 -10   9  10       20.46       13.38      4.50 o 
  -9   9  10       17.18       16.79      3.47 o 
  -8   9  10      281.70      260.88     30.99 o 
  -7   9  10        3.77        6.54      6.95 o 
  -6   9  10        1.13        7.01      3.67 o 
  -5   9  10      251.86      261.77      9.33 o 
  -4   9  10      420.83      383.61     15.36 o 
  -3   9  10      454.97      407.91     13.78 o 
  -2   9  10        1.62       -4.75      4.96 o 
  -1   9  10       76.25       71.91      9.80 o 
   0   9  10      114.34      120.45     10.76 o 
   1   9  10      216.48      250.76     17.23 o 
   2   9  10        0.16        5.12      6.60 o 
   3   9  10       25.71       22.46      6.38 o 
   4   9  10       27.25       26.21      5.38 o 
   5   9  10       99.66       86.37     10.65 o 
 -10  10  10       94.78       87.52      9.20 o 
  -9  10  10       82.32       83.23      9.05 o 
  -8  10  10      294.24      309.89     23.18 o 
  -7  10  10      160.24      160.45     27.89 o 
  -6  10  10       19.43       25.87      8.49 o 
  -5  10  10      634.82      571.07     21.35 o 
  -4  10  10        8.57       13.23      3.60 o 
  -3  10  10      352.61      346.05     11.92 o 
  -2  10  10      239.33      213.35     17.00 o 
  -1  10  10      222.14      230.31     13.31 o 
   0  10  10      811.85      799.86     62.50 o 
   1  10  10       24.07       19.92      5.14 o 
   2  10  10      444.32      447.54     25.08 o 
   3  10  10       54.75       42.45      7.04 o 
   4  10  10      124.36      155.67     28.74 o 
  -8  11  10      208.49      150.53     10.47 o 
  -7  11  10       10.84       16.01      8.17 o 
  -6  11  10      383.95      412.56     20.58 o 
  -5  11  10       48.73       52.41      7.85 o 
  -4  11  10      375.56      369.65     22.54 o 
  -3  11  10     1024.22     1017.48     39.62 o 
  -2  11  10       66.33       74.03      9.34 o 
  -1  11  10      275.72      264.65     13.71 o 
   0  11  10       24.97       15.25      4.15 o 
   1  11  10      343.98      368.24     32.47 o 
   2  11  10       39.37       21.70      9.39 o 
   3  11  10      152.07      150.57     15.31 o 
  -7  12  10        9.12        8.31      3.01 o 
  -6  12  10        0.04        3.81      3.12 o 
  -5  12  10       22.71       29.63      5.05 o 
  -4  12  10        9.61        8.42      4.82 o 
  -3  12  10        0.49        7.20      3.14 o 
  -2  12  10        5.59        8.72      3.00 o 
  -1  12  10        0.07        3.92      3.98 o 
   0  12  10       26.65       20.37      5.50 o 
   1  12  10        0.61       10.42      4.13 o 
 -14   1  11       76.22       73.29      9.04 o 
 -13   1  11       10.39       13.76      4.68 o 
 -12   1  11       56.79       37.56      7.40 o 
 -11   1  11      380.18      459.83     12.01 o 
 -10   1  11       25.96       14.48      5.43 o 
  -9   1  11      738.76      884.02     15.28 o 
  -8   1  11      749.58      733.78     15.11 o 
  -7   1  11     3269.75     3396.03     27.30 o 
  -6   1  11     2732.08     2824.07     17.82 o 
  -5   1  11        3.72        6.98      1.70 o 
  -4   1  11     2426.35     2367.77     19.29 o 
  -3   1  11       34.74       26.21      2.39 o 
  -2   1  11     4392.38     4550.01     23.90 o 
  -1   1  11     4705.63     5181.54     24.06 o 
   0   1  11      482.22      403.15      5.98 o 
   1   1  11     1597.10     1561.91     13.78 o 
   2   1  11      595.84      597.50      9.27 o 
   3   1  11     2623.73     2793.51     36.64 o 
   4   1  11       63.66       67.21      5.95 o 
   5   1  11      933.23      936.45     16.11 o 
   6   1  11       55.17       67.92      6.32 o 
   7   1  11      287.71      295.68     12.43 o 
   8   1  11      512.24      483.51     28.30 o 
 -14   2  11        5.01        6.78      4.66 o 
 -13   2  11      115.77      116.91     16.61 o 
 -12   2  11      462.93      510.39     16.24 o 
 -11   2  11       36.35       58.66      5.89 o 
 -10   2  11       97.38       83.00      6.32 o 
  -9   2  11        5.52       10.07      3.41 o 
  -8   2  11      211.65      191.68      7.10 o 
  -7   2  11      720.34      683.80      9.97 o 
  -6   2  11      286.85      298.54      6.65 o 
  -5   2  11     1527.47     1612.57     15.23 o 
  -4   2  11       13.06       31.14      2.45 o 
  -3   2  11     4056.45     4106.85     22.29 o 
  -2   2  11      423.77      384.24      5.98 o 
  -1   2  11     2208.10     2204.47     16.82 o 
   0   2  11     2742.89     2755.66     16.17 o 
   1   2  11     1184.30     1187.12     14.70 o 
   2   2  11     1374.61     1344.87     24.38 o 
   3   2  11      697.34      714.71     12.96 o 
   4   2  11     1909.31     1928.42     31.24 o 
   5   2  11      678.83      644.31     19.79 o 
   6   2  11       33.00       33.50      4.77 o 
   7   2  11      280.24      260.71     11.62 o 
 -13   3  11       16.57       19.40      4.69 o 
 -12   3  11       21.00       17.42      5.56 o 
 -11   3  11        1.10        1.10      3.35 o 
 -10   3  11       87.54       65.29      6.27 o 
  -9   3  11        1.53        3.36      2.29 o 
  -8   3  11        0.66        4.36      2.36 o 
  -7   3  11       17.42       22.49      2.52 o 
  -6   3  11      540.47      541.59      8.28 o 
  -5   3  11      429.66      356.93      6.64 o 
  -4   3  11       27.62       19.04      2.45 o 
  -3   3  11        0.54       -0.02      1.80 o 
  -2   3  11      586.26      580.21      7.34 o 
  -1   3  11       19.76       19.88      2.11 o 
   0   3  11      550.11      550.04     10.02 o 
   1   3  11        3.55        5.12      3.23 o 
   2   3  11      755.64      776.62     19.37 o 
   3   3  11      319.00      290.66      9.00 o 
   4   3  11       15.27        7.67      2.97 o 
   5   3  11       97.89      100.46      7.15 o 
   6   3  11        6.63        7.31      3.65 o 
   7   3  11      104.91       92.45      7.83 o 
 -13   4  11      147.64      147.81     14.56 o 
 -12   4  11      563.49      575.60     19.78 o 
 -11   4  11       10.48        8.20      4.47 o 
 -10   4  11      451.65      427.69     19.36 o 
  -9   4  11      128.70      117.04      7.86 o 
  -8   4  11      450.44      426.71     11.74 o 
  -7   4  11     1462.81     1448.30     19.17 o 
  -6   4  11        4.75        8.70      2.08 o 
  -5   4  11     1821.78     1931.16     22.62 o 
  -4   4  11       82.15       84.39      5.19 o 
  -3   4  11     4524.24     4668.64     25.86 o 
  -2   4  11      533.38      530.67      8.27 o 
  -1   4  11     4541.21     4689.80     44.10 o 
   0   4  11      658.89      623.05     10.41 o 
   1   4  11      175.86      163.35      6.44 o 
   2   4  11     2766.29     2958.15     27.39 o 
   3   4  11       28.30       39.42      4.54 o 
   4   4  11     1624.14     1726.80     20.56 o 
   5   4  11      661.05      647.67     16.21 o 
   6   4  11      239.00      242.15     10.30 o 
   7   4  11      232.11      221.97     11.49 o 
 -13   5  11       40.77       31.79      7.80 o 
 -12   5  11        4.86        8.44      3.49 o 
 -11   5  11      165.53      160.60      8.51 o 
 -10   5  11       11.53        8.18      3.31 o 
  -9   5  11      764.14      784.19     16.39 o 
  -8   5  11      421.77      432.00     14.57 o 
  -7   5  11      575.82      548.90     13.04 o 
  -6   5  11     1310.39     1295.19     15.28 o 
  -5   5  11       20.44       27.37      2.74 o 
  -4   5  11     1326.30     1288.86     18.59 o 
  -3   5  11      282.87      253.93      5.87 o 
  -2   5  11       99.14      123.62      4.85 o 
  -1   5  11     3224.29     3402.02     28.17 o 
   0   5  11        1.94        4.04      1.83 o 
   1   5  11     1298.39     1277.49     16.85 o 
   2   5  11      194.71      188.25      8.65 o 
   3   5  11      207.72      198.08      9.97 o 
   4   5  11       30.87       18.88      5.56 o 
   5   5  11      149.33      143.09      9.67 o 
   6   5  11      158.84      156.93      9.56 o 
   7   5  11        2.57        9.56      4.19 o 
 -12   6  11      115.20      127.81      8.94 o 
 -11   6  11        4.34        5.84      3.33 o 
 -10   6  11      230.50      225.27     12.52 o 
  -9   6  11       93.35       89.23      7.51 o 
  -8   6  11      173.97      154.09     12.99 o 
  -7   6  11      661.78      673.72     15.14 o 
  -6   6  11       72.00       65.43      4.29 o 
  -5   6  11      234.69      216.77     12.59 o 
  -4   6  11        0.45       -2.02      3.01 o 
  -3   6  11      101.66       95.94      6.21 o 
  -2   6  11       92.92      107.41      6.59 o 
  -1   6  11      329.12      386.65     11.86 o 
   0   6  11        8.33       10.56      4.51 o 
   1   6  11       14.34       17.78      4.81 o 
   2   6  11      121.95      106.17      8.59 o 
   3   6  11       79.03       88.39      7.58 o 
   4   6  11      155.35      161.36     10.55 o 
   5   6  11        1.26        4.23      4.12 o 
   6   6  11      161.12      153.20     10.34 o 
 -12   7  11       93.30       86.33      9.19 o 
 -11   7  11      138.43      146.80      9.53 o 
 -10   7  11        0.53        2.35      3.57 o 
  -9   7  11      741.14      775.32     26.40 o 
  -8   7  11       84.54       87.34      8.98 o 
  -7   7  11      683.55      666.47     19.80 o 
  -6   7  11     1140.21     1186.13     37.80 o 
  -5   7  11      450.47      448.76     11.91 o 
  -4   7  11      501.65      496.62     11.93 o 
  -3   7  11      566.87      537.98     12.92 o 
  -2   7  11      599.57      589.11     14.79 o 
  -1   7  11      976.87      957.30     22.40 o 
   0   7  11       14.78       14.29      4.86 o 
   1   7  11     1091.60     1191.50     35.40 o 
   2   7  11        1.21        3.75      7.41 o 
   3   7  11      326.28      345.59     14.09 o 
   4   7  11       27.11       22.87      5.18 o 
   5   7  11      164.29      187.49     11.68 o 
   6   7  11      108.50      108.29     13.24 o 
 -11   8  11        3.04        5.66      5.86 o 
 -10   8  11       14.25       11.12      3.89 o 
  -9   8  11      162.88      152.00     15.00 o 
  -8   8  11       38.82       38.62      8.52 o 
  -7   8  11      459.64      493.83     18.13 o 
  -6   8  11        0.95       14.24      5.09 o 
  -5   8  11       40.14       24.55      6.13 o 
  -4   8  11      211.20      180.30     10.87 o 
  -3   8  11        8.60       10.65      3.44 o 
  -2   8  11      169.24      152.43     10.56 o 
  -1   8  11      134.36      131.84      9.88 o 
   0   8  11       37.40       30.45      5.86 o 
   1   8  11        1.11        3.79      6.04 o 
   2   8  11       19.65       22.97      4.49 o 
   3   8  11        1.86        1.03     11.48 o 
   4   8  11        0.19        0.19      4.83 o 
   5   8  11       72.42       77.51      8.74 o 
 -10   9  11       73.39       74.67      8.33 o 
  -9   9  11      244.25      243.14     21.53 o 
  -8   9  11      299.85      261.09     14.84 o 
  -7   9  11      179.46      186.63     12.91 o 
  -6   9  11      638.68      609.38     44.99 o 
  -5   9  11        0.70       13.74      6.72 o 
  -4   9  11      898.33      907.67     17.12 o 
  -3   9  11      588.76      537.39     14.65 o 
  -2   9  11      245.17      258.32     13.88 o 
  -1   9  11      667.05      684.40     49.05 o 
   0   9  11      108.73      138.63     11.37 o 
   1   9  11      660.33      726.48     33.53 o 
   2   9  11       12.44       14.97      5.43 o 
   3   9  11      514.42      582.93     27.04 o 
   4   9  11      101.11      104.37     11.96 o 
  -9  10  11       24.68       17.24      4.32 o 
  -8  10  11        5.00        8.20      4.06 o 
  -7  10  11      100.75      114.42     10.69 o 
  -6  10  11       57.52       39.70      7.80 o 
  -5  10  11       90.35       98.75     10.84 o 
  -4  10  11       24.63       15.94      3.72 o 
  -3  10  11       81.10       84.76      8.01 o 
  -2  10  11        9.70       14.22      5.15 o 
  -1  10  11      154.72      148.69     15.97 o 
   0  10  11      156.00      169.59     21.93 o 
   1  10  11        1.77        8.53      5.85 o 
   2  10  11      145.23      137.47     13.43 o 
   3  10  11        0.22        5.06      6.57 o 
  -8  11  11       92.53       87.83      8.56 o 
  -7  11  11       33.21       33.95      7.04 o 
  -6  11  11        5.29        8.94      4.77 o 
  -5  11  11        0.52        6.87      4.98 o 
  -4  11  11      107.90      108.81     11.27 o 
  -3  11  11        0.35        1.38      3.87 o 
  -2  11  11       22.78       19.77      6.74 o 
  -1  11  11        3.07        5.22      6.43 o 
   0  11  11       75.69       69.97      9.53 o 
   1  11  11       48.96       84.14     12.61 o 
   2  11  11        0.35        6.74      4.01 o 
  -6  12  11       67.90       91.34     11.31 o 
  -5  12  11      192.65      245.57     16.20 o 
  -4  12  11        1.22        9.72      6.09 o 
  -3  12  11      200.53      225.14     12.13 o 
  -2  12  11        4.43       11.09      3.12 o 
  -1  12  11      161.51      180.23     13.33 o 
   0  12  11      100.93       94.43     11.15 o 
 -14   0  12       31.70       24.37      9.01 o 
 -13   0  12      421.11      442.89     22.08 o 
 -12   0  12        5.04        5.91      3.50 o 
 -11   0  12       38.94       63.23      9.31 o 
 -10   0  12     1642.55     1811.13     40.71 o 
  -9   0  12      823.82      965.35     22.51 o 
  -8   0  12      323.79      304.56     11.87 o 
  -7   0  12        1.33        4.01      2.39 o 
  -6   0  12      836.70      798.69     25.71 o 
  -5   0  12      310.02      283.01      8.23 o 
  -4   0  12       28.84       12.60      3.49 o 
  -3   0  12       57.60       37.58      3.53 o 
  -2   0  12       39.26       53.34      3.97 o 
  -1   0  12     1067.82     1177.29     15.49 o 
   0   0  12        2.41        6.88      2.60 o 
   1   0  12     1418.59     1406.31     21.41 o 
   2   0  12     1649.53     1658.85     29.30 o 
   3   0  12     1390.91     1403.47     50.60 o 
   4   0  12      308.90      275.66     26.81 o 
   5   0  12      152.90      145.21     28.41 o 
   6   0  12      529.37      547.29     23.84 o 
   7   0  12      293.09      271.01     17.56 o 
 -14   1  12        2.01        5.05      3.74 o 
 -13   1  12        8.30       11.02      3.69 o 
 -12   1  12      153.67      187.92     11.71 o 
 -11   1  12       46.60       63.00      6.72 o 
 -10   1  12        5.59        9.01      4.01 o 
  -9   1  12       79.65       77.03      5.61 o 
  -8   1  12        7.90        3.76      2.78 o 
  -7   1  12      104.21       89.49      4.92 o 
  -6   1  12        5.37        4.23      2.43 o 
  -5   1  12      290.05      276.10      5.88 o 
  -4   1  12      245.13      267.06      6.52 o 
  -3   1  12       45.79       36.92      2.90 o 
  -2   1  12      730.61      609.07     14.89 o 
  -1   1  12       59.48       58.16      3.23 o 
   0   1  12      116.43      108.18      3.89 o 
   1   1  12      293.75      259.98      5.62 o 
   2   1  12        4.06        5.92      2.41 o 
   3   1  12       28.42       39.83      4.40 o 
   4   1  12      143.39      138.13      8.25 o 
   5   1  12      232.87      235.31      9.27 o 
   6   1  12        1.07        2.79      4.10 o 
   7   1  12        1.64        7.30      3.09 o 
 -14   2  12        6.97        3.43      4.01 o 
 -13   2  12      208.40      199.96     11.77 o 
 -12   2  12       73.26       88.34      8.88 o 
 -11   2  12      346.29      366.92     11.50 o 
 -10   2  12      305.62      295.89      9.64 o 
  -9   2  12       39.09       40.66      6.33 o 
  -8   2  12     2420.31     2523.60     26.95 o 
  -7   2  12      216.30      207.96      6.29 o 
  -6   2  12     1043.92     1054.46     11.87 o 
  -5   2  12      395.15      393.94      6.90 o 
  -4   2  12      665.32      666.16      9.85 o 
  -3   2  12     1385.60     1261.38     14.44 o 
  -2   2  12      230.29      246.95      5.45 o 
  -1   2  12     1854.85     1908.91     19.58 o 
   0   2  12      712.70      729.66      8.17 o 
   1   2  12     3236.49     3386.35     27.10 o 
   2   2  12      365.89      347.49     10.64 o 
   3   2  12      141.76      126.89      6.96 o 
   4   2  12     1299.89     1346.97     32.48 o 
   5   2  12       46.10       37.63      6.74 o 
   6   2  12      462.37      448.32     15.12 o 
   7   2  12      162.20      155.53      8.87 o 
 -13   3  12       14.28       12.27      4.72 o 
 -12   3  12      194.25      190.01     11.49 o 
 -11   3  12      372.79      343.08     16.43 o 
 -10   3  12       86.59       63.02      5.97 o 
  -9   3  12      738.32      763.35     15.26 o 
  -8   3  12        8.50        9.54      2.92 o 
  -7   3  12      970.18      982.96     12.32 o 
  -6   3  12     1680.90     1638.07     17.44 o 
  -5   3  12     3583.05     3778.67     25.49 o 
  -4   3  12     3158.23     3429.30     29.16 o 
  -3   3  12      264.83      239.63      5.53 o 
  -2   3  12     7657.93     7871.22     41.81 o 
  -1   3  12       96.11       91.67      4.39 o 
   0   3  12     1026.67     1027.23     17.92 o 
   1   3  12     3322.58     3426.33     31.51 o 
   2   3  12       55.39       64.47      5.64 o 
   3   3  12     2171.33     2360.75     25.08 o 
   4   3  12        7.18        6.91      4.09 o 
   5   3  12      670.76      695.65     15.08 o 
   6   3  12      188.73      180.69      8.97 o 
   7   3  12      262.83      253.34     11.70 o 
 -13   4  12        2.08        5.19      7.24 o 
 -12   4  12      111.46      153.62     14.15 o 
 -11   4  12      122.86      105.43      9.55 o 
 -10   4  12      226.68      227.40     10.34 o 
  -9   4  12      897.93      859.28     17.46 o 
  -8   4  12        7.96       14.83      5.23 o 
  -7   4  12      624.80      639.02     11.30 o 
  -6   4  12      626.54      639.25      9.49 o 
  -5   4  12      893.02      864.91     15.90 o 
  -4   4  12     2205.85     2210.95     23.32 o 
  -3   4  12       25.85       26.64      2.47 o 
  -2   4  12      591.31      516.05      8.58 o 
  -1   4  12      619.83      614.12     10.25 o 
   0   4  12      112.07      120.14      6.13 o 
   1   4  12        5.81        4.77      2.86 o 
   2   4  12        0.13        2.50      2.34 o 
   3   4  12        8.82        6.63      6.30 o 
   4   4  12       53.95       53.25      5.38 o 
   5   4  12        1.78        8.84      4.87 o 
   6   4  12        3.85       10.40      3.46 o 
 -13   5  12        2.57       12.43      3.99 o 
 -12   5  12      197.91      189.35      9.07 o 
 -11   5  12       15.04       15.88      3.06 o 
 -10   5  12      205.60      207.09     10.10 o 
  -9   5  12       25.80       31.63      5.10 o 
  -8   5  12      562.81      554.74     21.65 o 
  -7   5  12      902.89      956.89     17.28 o 
  -6   5  12      151.51      138.37      5.85 o 
  -5   5  12      437.57      458.67     12.38 o 
  -4   5  12     1484.94     1563.66     21.26 o 
  -3   5  12     4144.56     4495.84     32.88 o 
  -2   5  12      158.61      160.28      5.29 o 
  -1   5  12        3.42        5.91      2.59 o 
   0   5  12      837.43      802.98     16.88 o 
   1   5  12      254.58      262.03     11.53 o 
   2   5  12      407.61      409.17     13.32 o 
   3   5  12      531.82      529.58     16.08 o 
   4   5  12        1.72        1.51      3.82 o 
   5   5  12      296.90      292.08     12.73 o 
   6   5  12        1.13        9.98      4.64 o 
 -12   6  12        2.20        3.43      4.49 o 
 -11   6  12       55.53       59.32      6.24 o 
 -10   6  12      160.43      162.68     11.04 o 
  -9   6  12       26.23       23.76      4.07 o 
  -8   6  12       16.72       30.09      4.83 o 
  -7   6  12       19.56       22.29      6.65 o 
  -6   6  12       84.93       79.27      5.93 o 
  -5   6  12       33.52       38.70      5.12 o 
  -4   6  12      536.09      517.26     18.44 o 
  -3   6  12       81.91       98.46      6.56 o 
  -2   6  12      116.34      111.21      6.20 o 
  -1   6  12      162.26      177.90      9.68 o 
   0   6  12      162.36      158.83     14.86 o 
   1   6  12      382.39      383.23     12.79 o 
   2   6  12       10.85       18.74      6.20 o 
   3   6  12      158.32      160.45     12.40 o 
   4   6  12       35.26       37.42     11.49 o 
   5   6  12       80.79       79.53      8.63 o 
   6   6  12       75.85       71.84      9.49 o 
 -12   7  12        9.68       17.17      4.47 o 
 -11   7  12      149.53      121.95     10.22 o 
 -10   7  12        5.93        9.73      4.72 o 
  -9   7  12      100.31      109.98     11.25 o 
  -8   7  12       36.90       44.78     12.12 o 
  -7   7  12      445.34      501.38     19.48 o 
  -6   7  12      205.07      190.19      8.20 o 
  -5   7  12      197.21      174.77      8.33 o 
  -4   7  12        2.08        1.11      4.25 o 
  -3   7  12       16.34       20.94      8.28 o 
  -2   7  12      525.45      556.95     13.24 o 
  -1   7  12        8.43        7.19      3.71 o 
   0   7  12      159.53      145.20     10.64 o 
   1   7  12        0.68       -4.35      4.61 o 
   2   7  12      151.57      138.09      9.64 o 
   3   7  12      288.19      274.61     12.91 o 
   4   7  12        0.06       -2.78      6.72 o 
   5   7  12        2.30       16.04      4.56 o 
 -11   8  12      278.61      286.30     14.79 o 
 -10   8  12      247.40      249.20     15.07 o 
  -9   8  12        3.75       11.95      4.14 o 
  -8   8  12     1099.60     1079.16     65.74 o 
  -7   8  12        8.98        2.83      4.15 o 
  -6   8  12      392.79      399.19     17.41 o 
  -5   8  12      655.47      681.60     15.07 o 
  -4   8  12      317.49      303.20     10.91 o 
  -3   8  12     1377.57     1580.03     29.00 o 
  -2   8  12        9.51       10.16      3.37 o 
  -1   8  12     1139.48     1242.39     78.40 o 
   0   8  12      460.76      456.53     17.47 o 
   1   8  12     1028.17     1093.57     31.85 o 
   2   8  12      320.01      346.71     17.03 o 
   3   8  12      142.99      133.34     16.57 o 
   4   8  12      383.54      376.03     15.41 o 
 -10   9  12       79.70       52.03     10.92 o 
  -9   9  12       11.63       14.92      6.32 o 
  -8   9  12        7.29        2.33      6.61 o 
  -7   9  12       31.20       29.82      6.88 o 
  -6   9  12        1.07        4.23      7.91 o 
  -5   9  12      310.14      333.14     16.31 o 
  -4   9  12      413.75      429.91     13.13 o 
  -3   9  12       10.67       11.80      4.02 o 
  -2   9  12      145.47      138.94     10.01 o 
  -1   9  12        5.93       11.93      4.78 o 
   0   9  12      434.53      445.83     18.00 o 
   1   9  12      129.55      120.86     21.44 o 
   2   9  12       11.75        8.32      5.07 o 
   3   9  12      134.34      118.25     12.96 o 
  -9  10  12      124.71      122.02     11.67 o 
  -8  10  12      192.87      192.63     14.69 o 
  -7  10  12       29.80       24.75      8.00 o 
  -6  10  12      366.95      372.71     19.77 o 
  -5  10  12      120.50      141.82     14.65 o 
  -4  10  12      377.53      388.95     14.31 o 
  -3  10  12      662.18      728.63     23.26 o 
  -2  10  12        3.34       -0.01      6.13 o 
  -1  10  12      685.72      700.13     28.97 o 
   0  10  12       85.97       74.86     10.47 o 
   1  10  12       59.39       67.24      9.91 o 
   2  10  12      221.33      230.23     17.48 o 
  -7  11  12      210.27      237.21     27.42 o 
  -6  11  12        7.68       12.02      5.63 o 
  -5  11  12      457.86      452.18     19.89 o 
  -4  11  12      508.06      484.72     19.09 o 
  -3  11  12       75.67       76.33      7.53 o 
  -2  11  12      281.03      288.04     12.26 o 
  -1  11  12       48.72       44.43     10.81 o 
   0  11  12      484.96      505.34     21.28 o 
   1  11  12       73.63       61.07     10.01 o 
  -5  12  12       22.81       17.17      3.63 o 
  -4  12  12        1.33       13.15      6.44 o 
  -3  12  12       19.71       15.26      4.11 o 
  -2  12  12        0.56        7.57      4.12 o 
 -14   1  13       24.08       28.56      6.08 o 
 -13   1  13       85.02       74.67      7.26 o 
 -12   1  13      535.36      619.78     14.97 o 
 -11   1  13        0.94        1.23      4.24 o 
 -10   1  13     1048.94     1147.93     21.60 o 
  -9   1  13       17.50       16.06      2.72 o 
  -8   1  13      641.95      627.59     10.66 o 
  -7   1  13      720.77      775.70     10.53 o 
  -6   1  13       69.61       67.01      3.84 o 
  -5   1  13      874.96      922.05     11.01 o 
  -4   1  13       52.07       61.50      3.33 o 
  -3   1  13     2188.01     2177.12     20.01 o 
  -2   1  13     3285.55     3297.33     22.07 o 
  -1   1  13        5.48        6.64      1.84 o 
   0   1  13     2724.55     2894.87     21.41 o 
   1   1  13      179.38      158.91      5.78 o 
   2   1  13     1217.60     1255.35     27.36 o 
   3   1  13      405.72      386.16     11.46 o 
   4   1  13      139.90      143.29      9.96 o 
   5   1  13      259.78      254.00     10.40 o 
   6   1  13       18.06       16.24      4.18 o 
 -13   2  13        1.46        6.99      7.77 o 
 -12   2  13      134.58      141.84      9.06 o 
 -11   2  13      304.15      281.78     10.67 o 
 -10   2  13      473.65      428.56     11.85 o 
  -9   2  13      375.96      384.49     10.63 o 
  -8   2  13      916.64      946.80     14.39 o 
  -7   2  13      750.82      723.15     16.32 o 
  -6   2  13     1022.63     1003.62     11.91 o 
  -5   2  13       11.96       10.00      2.23 o 
  -4   2  13      806.57      826.49     14.35 o 
  -3   2  13      223.20      253.18      6.01 o 
  -2   2  13       53.83       46.93      3.08 o 
  -1   2  13      140.03      145.09      4.41 o 
   0   2  13       13.28       10.12      3.08 o 
   1   2  13       14.73       13.36      2.59 o 
   2   2  13       83.04       77.51      4.69 o 
   3   2  13      140.45      160.71      8.16 o 
   4   2  13       47.30       52.26      5.40 o 
   5   2  13      240.40      209.31     11.13 o 
   6   2  13        4.57        8.07      2.75 o 
 -13   3  13       92.24       90.15     22.09 o 
 -12   3  13      341.85      321.72     14.20 o 
 -11   3  13       11.46       10.90      4.11 o 
 -10   3  13      238.13      218.35      8.63 o 
  -9   3  13      184.74      213.13      8.37 o 
  -8   3  13      378.26      363.10      9.58 o 
  -7   3  13     1325.85     1330.15     16.93 o 
  -6   3  13       29.65       28.06      3.31 o 
  -5   3  13      436.47      414.87      7.97 o 
  -4   3  13      331.76      322.75      6.84 o 
  -3   3  13       51.96       44.80      3.36 o 
  -2   3  13     2952.07     3060.99     25.16 o 
  -1   3  13      234.57      214.18      5.17 o 
   0   3  13      329.30      299.52      7.92 o 
   1   3  13      148.54      121.96      5.62 o 
   2   3  13      356.07      328.38     11.97 o 
   3   3  13      313.70      284.47     13.95 o 
   4   3  13       30.48       25.82      5.80 o 
   5   3  13      118.86      117.57      7.54 o 
   6   3  13       30.30       27.44      6.39 o 
 -13   4  13      184.43      183.57     17.07 o 
 -12   4  13      175.90      151.48     10.38 o 
 -11   4  13      583.34      569.66     16.33 o 
 -10   4  13        4.17        7.45      2.50 o 
  -9   4  13     1320.61     1306.63     23.09 o 
  -8   4  13      560.28      567.15     26.10 o 
  -7   4  13        8.14        6.06      2.38 o 
  -6   4  13     2959.46     3117.50     73.58 o 
  -5   4  13       61.96       53.74      3.55 o 
  -4   4  13     2283.59     2315.16     21.49 o 
  -3   4  13      132.09      138.10      5.40 o 
  -2   4  13       48.09       41.28      3.71 o 
  -1   4  13      634.25      628.08     10.45 o 
   0   4  13       23.54       29.79      4.40 o 
   1   4  13      755.14      783.69     15.65 o 
   2   4  13       23.19       36.65      5.47 o 
   3   4  13      784.51      815.92     18.08 o 
   4   4  13      221.44      224.05     11.94 o 
   5   4  13      257.28      253.36     16.29 o 
   6   4  13      173.62      161.16     12.27 o 
 -13   5  13       24.77       25.42      5.97 o 
 -12   5  13        3.48        7.09      4.02 o 
 -11   5  13        0.04        6.72      3.89 o 
 -10   5  13       26.11       24.59      7.93 o 
  -9   5  13        9.99        1.03      4.04 o 
  -8   5  13        1.56        1.50      3.16 o 
  -7   5  13      221.88      198.64      6.78 o 
  -6   5  13      509.83      503.16     11.00 o 
  -5   5  13       29.53       35.15      6.37 o 
  -4   5  13      103.90       99.24      4.56 o 
  -3   5  13      132.39       99.82      6.40 o 
  -2   5  13       25.59       18.18      3.94 o 
  -1   5  13      275.49      290.78     15.31 o 
   0   5  13       52.76       64.65      5.39 o 
   1   5  13      175.50      165.37     13.51 o 
   2   5  13       48.63       51.32      6.64 o 
   3   5  13        0.10        1.92      5.39 o 
   4   5  13       18.52       22.98     12.28 o 
   5   5  13       14.25       10.36      6.59 o 
 -12   6  13        6.33        6.44      3.70 o 
 -11   6  13      224.47      225.00     21.34 o 
 -10   6  13      108.81      109.50     12.35 o 
  -9   6  13      130.90      158.85     12.15 o 
  -8   6  13      123.72      133.88     17.56 o 
  -7   6  13       45.53       39.29      8.05 o 
  -6   6  13      743.90      723.75     16.38 o 
  -5   6  13        1.88        0.10      3.73 o 
  -4   6  13      163.70      143.99      7.94 o 
  -3   6  13      337.86      360.63     12.19 o 
  -2   6  13      155.42      179.24      8.22 o 
  -1   6  13      494.51      473.03     12.23 o 
   0   6  13        4.91        6.77      6.43 o 
   1   6  13      365.83      390.59     13.59 o 
   2   6  13        9.14       13.53      4.95 o 
   3   6  13      426.05      451.70     18.10 o 
   4   6  13      275.99      247.29     15.72 o 
   5   6  13       54.58       66.33      9.16 o 
 -11   7  13        5.41       14.37      3.83 o 
 -10   7  13      171.92      175.92     13.08 o 
  -9   7  13      127.03      109.56     12.48 o 
  -8   7  13      184.47      182.65     12.84 o 
  -7   7  13       13.21       17.15      5.35 o 
  -6   7  13       84.40       79.17      7.32 o 
  -5   7  13      202.08      239.78     15.04 o 
  -4   7  13        0.47        4.43      4.71 o 
  -3   7  13      120.51      106.26      7.66 o 
  -2   7  13      634.24      632.97     15.27 o 
  -1   7  13      322.89      347.47     10.69 o 
   0   7  13      473.00      528.30     16.74 o 
   1   7  13        3.27        7.78      3.29 o 
   2   7  13      311.30      352.88     14.67 o 
   3   7  13       99.55       83.09     10.40 o 
   4   7  13        3.25        6.29      2.82 o 
 -11   8  13       17.42       13.30      5.07 o 
 -10   8  13       59.44       48.20     11.17 o 
  -9   8  13       58.80       56.06     10.45 o 
  -8   8  13       44.59       37.67      7.58 o 
  -7   8  13       10.12       12.50      4.29 o 
  -6   8  13        3.74        4.36     10.40 o 
  -5   8  13       33.90       37.97      6.18 o 
  -4   8  13        1.69        4.79      4.49 o 
  -3   8  13       45.68       34.15      4.98 o 
  -2   8  13      104.21      100.03      7.69 o 
  -1   8  13      350.19      350.37     16.31 o 
   0   8  13       31.82       20.61      6.66 o 
   1   8  13       56.56       74.33     10.36 o 
   2   8  13       12.40       20.06      5.19 o 
   3   8  13       28.69       18.14      4.57 o 
 -10   9  13      379.56      404.91     19.55 o 
  -9   9  13       54.99       47.12     10.73 o 
  -8   9  13      223.44      203.68     14.92 o 
  -7   9  13      659.24      737.04     44.42 o 
  -6   9  13       54.13       53.36      7.93 o 
  -5   9  13      919.99      956.98     25.62 o 
  -4   9  13       68.04       73.21      7.29 o 
  -3   9  13      596.58      594.89     15.74 o 
  -2   9  13      294.01      288.14     11.98 o 
  -1   9  13      278.54      267.56     14.07 o 
   0   9  13      902.88      973.00     61.23 o 
   1   9  13        4.14       20.45      7.36 o 
   2   9  13      395.24      391.76     29.49 o 
   3   9  13       15.59        7.95      9.34 o 
  -9  10  13      246.20      233.61     15.36 o 
  -8  10  13      224.55      225.37     29.02 o 
  -7  10  13       41.06       61.06     14.02 o 
  -6  10  13      411.22      376.74     20.05 o 
  -5  10  13       43.45       42.37      8.71 o 
  -4  10  13      734.96      784.07     23.57 o 
  -3  10  13       82.69       66.39      7.30 o 
  -2  10  13      274.18      291.67     12.92 o 
  -1  10  13       39.87       48.92      8.34 o 
   0  10  13       51.22       40.97      7.63 o 
   1  10  13      331.03      388.24     53.51 o 
  -7  11  13       12.82        8.61      5.86 o 
  -6  11  13        5.56        8.48      4.85 o 
  -5  11  13       17.58       16.05      5.86 o 
  -4  11  13        0.22       -1.70      6.98 o 
  -3  11  13        1.27        6.32      3.29 o 
  -2  11  13       32.05       45.31      7.91 o 
  -1  11  13        0.25        7.76      3.86 o 
 -13   0  14      159.73      138.94     14.03 o 
 -12   0  14      242.76      270.12     15.68 o 
 -11   0  14      209.67      198.08     13.00 o 
 -10   0  14      331.88      339.98     16.04 o 
  -9   0  14      736.21      657.72     19.31 o 
  -8   0  14      279.94      243.22      9.69 o 
  -7   0  14     2164.27     2384.16     28.93 o 
  -6   0  14      401.36      447.60     16.15 o 
  -5   0  14      943.98      939.86     16.41 o 
  -4   0  14      512.29      510.41     14.47 o 
  -3   0  14      696.27      712.74     13.21 o 
  -2   0  14     5008.49     4897.70     76.31 o 
  -1   0  14       22.18       20.55      5.06 o 
   0   0  14      890.23      963.02     16.45 o 
   1   0  14      507.54      499.24     16.68 o 
   2   0  14      686.21      689.31     29.07 o 
   3   0  14      233.70      234.65     14.19 o 
   4   0  14       74.94       60.97      8.58 o 
   5   0  14      230.03      239.15     21.02 o 
   6   0  14      171.90      154.54     13.57 o 
 -13   1  14      248.44      208.05     10.04 o 
 -12   1  14        9.42        8.87      4.57 o 
 -11   1  14       17.94       19.76      5.19 o 
 -10   1  14       74.61       68.85      6.80 o 
  -9   1  14        6.16       10.43      3.58 o 
  -8   1  14      118.68      109.34      5.26 o 
  -7   1  14       58.05       56.54      3.50 o 
  -6   1  14       50.64       40.71      3.56 o 
  -5   1  14       26.17       19.08      2.78 o 
  -4   1  14      285.47      248.61      5.97 o 
  -3   1  14        8.28       10.91      2.46 o 
  -2   1  14        0.11       -0.72      2.30 o 
  -1   1  14      215.00      207.31      5.43 o 
   0   1  14       13.89       11.47      2.57 o 
   1   1  14        6.13        2.09      2.31 o 
   2   1  14      252.26      227.61     10.11 o 
   3   1  14        0.95        4.66      2.96 o 
   4   1  14      193.90      183.05      9.56 o 
   5   1  14        7.81       11.46      3.61 o 
   6   1  14        6.20       10.35      4.23 o 
 -13   2  14      157.44      161.08     11.64 o 
 -12   2  14      112.41      131.86     11.49 o 
 -11   2  14      394.79      431.40     13.45 o 
 -10   2  14        7.47        9.03      4.13 o 
  -9   2  14     1357.45     1366.06     31.88 o 
  -8   2  14        0.21       -2.23      2.23 o 
  -7   2  14     1202.80     1202.14     14.10 o 
  -6   2  14      823.23      851.54     11.13 o 
  -5   2  14      122.87      122.82      4.70 o 
  -4   2  14     1509.35     1468.13     14.35 o 
  -3   2  14       80.09       76.48      4.12 o 
  -2   2  14     2617.86     2688.76     21.06 o 
  -1   2  14      139.98      118.43      6.59 o 
   0   2  14      851.04      894.72     14.35 o 
   1   2  14       31.29       30.12      3.15 o 
   2   2  14      118.96      119.50      7.35 o 
   3   2  14      658.69      634.63     15.88 o 
   4   2  14        1.48        2.18      3.12 o 
   5   2  14      107.03      104.19      7.73 o 
 -13   3  14      538.94      529.36     18.20 o 
 -12   3  14      482.47      499.81     27.90 o 
 -11   3  14      131.54      120.61      7.72 o 
 -10   3  14      450.61      472.04     12.39 o 
  -9   3  14       16.84       17.96      6.15 o 
  -8   3  14     1496.20     1591.27     23.50 o 
  -7   3  14      391.77      374.35      8.26 o 
  -6   3  14     2371.08     2461.87     23.71 o 
  -5   3  14      250.25      241.98      6.81 o 
  -4   3  14      785.11      807.66     12.75 o 
  -3   3  14     2384.24     2554.07     20.78 o 
  -2   3  14      332.34      317.23      6.97 o 
  -1   3  14     1281.65     1273.43     15.63 o 
   0   3  14      530.97      554.60     11.67 o 
   1   3  14      681.84      660.22     12.01 o 
   2   3  14     1663.16     1753.97     21.83 o 
   3   3  14      180.99      178.95     14.90 o 
   4   3  14      831.59      872.36     30.71 o 
   5   3  14      126.85      136.64      8.67 o 
 -13   4  14       29.64       19.23      5.72 o 
 -12   4  14      118.55      117.16      9.86 o 
 -11   4  14       87.22       86.86      8.11 o 
 -10   4  14      366.45      354.70     13.37 o 
  -9   4  14      196.21      203.62     10.12 o 
  -8   4  14     1254.05     1223.74     24.37 o 
  -7   4  14       44.61       46.17      3.70 o 
  -6   4  14        9.05        9.86      2.36 o 
  -5   4  14     1521.92     1461.84     15.48 o 
  -4   4  14        5.16        2.89      2.72 o 
  -3   4  14      430.42      417.29     11.10 o 
  -2   4  14      476.31      418.36      8.57 o 
  -1   4  14        0.96        1.73      3.00 o 
   0   4  14      863.72      887.49     13.23 o 
   1   4  14       40.23       39.16      3.76 o 
   2   4  14       25.24       25.84      4.82 o 
   3   4  14       29.45       24.46      5.91 o 
   4   4  14       52.10       54.75      7.80 o 
   5   4  14      123.43      103.91     11.47 o 
 -12   5  14      112.12      113.47      9.85 o 
 -11   5  14        2.25        3.66      5.41 o 
 -10   5  14       57.07       46.33      6.40 o 
  -9   5  14       25.09       24.68      5.25 o 
  -8   5  14      218.09      246.20     10.24 o 
  -7   5  14      256.15      216.51      8.38 o 
  -6   5  14       48.65       33.90      6.06 o 
  -5   5  14      169.40      170.02      8.52 o 
  -4   5  14      526.69      517.09     11.45 o 
  -3   5  14       81.38       78.89      5.91 o 
  -2   5  14        0.14        4.09      2.57 o 
  -1   5  14      321.66      310.16     10.13 o 
   0   5  14      223.08      250.38      9.21 o 
   1   5  14      215.26      213.20      8.54 o 
   2   5  14      288.22      285.16     12.42 o 
   3   5  14        0.46        7.58      6.28 o 
   4   5  14      297.63      301.13     28.93 o 
   5   5  14        0.75       16.17      4.83 o 
 -12   6  14       75.10       74.03      8.70 o 
 -11   6  14        5.30       17.59      5.96 o 
 -10   6  14      514.99      545.37     22.35 o 
  -9   6  14       38.35       28.66      7.55 o 
  -8   6  14      168.07      143.65     14.09 o 
  -7   6  14      827.26      878.14     23.79 o 
  -6   6  14      135.97      116.85     12.13 o 
  -5   6  14        2.52        5.08      2.49 o 
  -4   6  14      275.04      262.70     10.41 o 
  -3   6  14        5.27        3.88      2.62 o 
  -2   6  14      726.92      759.56     15.35 o 
  -1   6  14       13.98       16.77      5.27 o 
   0   6  14      102.71      103.86      7.29 o 
   1   6  14       78.97       76.98      7.93 o 
   2   6  14       51.76       67.87     16.13 o 
   3   6  14       14.84        6.92      4.61 o 
   4   6  14        2.52       -0.13      6.67 o 
 -11   7  14        2.77        7.45      7.58 o 
 -10   7  14        7.13        8.18      6.93 o 
  -9   7  14       13.06       16.17     10.17 o 
  -8   7  14      316.85      301.06     15.64 o 
  -7   7  14       37.29       32.93      9.84 o 
  -6   7  14       63.16       65.08      6.53 o 
  -5   7  14       28.14       28.08      4.27 o 
  -4   7  14       28.20       31.38      4.77 o 
  -3   7  14      799.00      833.97     17.31 o 
  -2   7  14       60.02       61.29      6.65 o 
  -1   7  14      269.71      285.35     10.55 o 
   0   7  14        1.96        8.65      3.10 o 
   1   7  14      117.32      111.24     10.02 o 
   2   7  14      156.03      172.36     13.31 o 
   3   7  14       40.69       27.30      5.89 o 
 -10   8  14       91.58       70.34     12.01 o 
  -9   8  14      475.30      450.66     19.20 o 
  -8   8  14        5.06       13.04      5.78 o 
  -7   8  14      587.50      621.12     31.63 o 
  -6   8  14      202.76      243.80     28.64 o 
  -5   8  14      140.41      133.21      7.91 o 
  -4   8  14      785.33      842.04     29.39 o 
  -3   8  14       16.12       17.27      3.67 o 
  -2   8  14      419.60      445.45     19.17 o 
  -1   8  14      182.91      181.86      9.82 o 
   0   8  14      535.01      576.80     23.04 o 
   1   8  14       20.47       19.53      5.86 o 
   2   8  14       27.12       15.25     10.41 o 
   3   8  14      349.73      412.61     17.25 o 
  -9   9  14        3.99        9.21      5.45 o 
  -8   9  14       29.38       26.35      5.63 o 
  -7   9  14       19.14       23.05      8.50 o 
  -6   9  14       59.87       43.88     10.86 o 
  -5   9  14       11.03        8.13      6.30 o 
  -4   9  14        0.56        4.81      3.53 o 
  -3   9  14        0.99        6.62      5.76 o 
  -2   9  14       30.01       18.43      3.92 o 
  -1   9  14        2.53        5.58      8.72 o 
   0   9  14      185.98      198.60     22.19 o 
   1   9  14        0.62       13.31      5.05 o 
   2   9  14       33.45       26.98      7.36 o 
  -8  10  14       14.19        1.87      6.76 o 
  -7  10  14       66.98       63.74     12.26 o 
  -6  10  14       38.91       34.45      7.99 o 
  -5  10  14       70.55       69.78     10.47 o 
  -4  10  14      166.89      165.81      9.91 o 
  -3  10  14       13.33       10.34      8.66 o 
  -2  10  14      182.74      218.20     17.51 o 
  -1  10  14        0.53        3.93      2.78 o 
   0  10  14       72.20       69.75     13.62 o 
  -5  11  14       87.76       84.61     12.47 o 
  -4  11  14      118.87      121.11     13.49 o 
  -3  11  14       18.88       14.72      4.16 o 
 -13   1  15      246.28      267.80     11.93 o 
 -12   1  15      110.66       97.53      8.47 o 
 -11   1  15      747.02      707.26     15.95 o 
 -10   1  15      190.44      196.17     13.50 o 
  -9   1  15      421.75      377.89     10.87 o 
  -8   1  15      386.01      399.02      9.35 o 
  -7   1  15       31.45       33.64      3.40 o 
  -6   1  15      637.33      711.46     12.84 o 
  -5   1  15      206.33      178.97      5.44 o 
  -4   1  15      736.94      781.64     12.57 o 
  -3   1  15      295.00      332.71      8.78 o 
  -2   1  15      109.32      107.94      4.56 o 
  -1   1  15      377.36      389.29      8.69 o 
   0   1  15       49.99       47.86      4.29 o 
   1   1  15      471.83      478.93     12.11 o 
   2   1  15      121.84      143.01      8.34 o 
   3   1  15       22.59       27.57      5.77 o 
   4   1  15      284.80      278.02     12.13 o 
   5   1  15        1.67        5.79      4.61 o 
 -13   2  15        3.50        6.10      3.49 o 
 -12   2  15      169.93      189.25     13.43 o 
 -11   2  15       80.76       84.76      7.20 o 
 -10   2  15      273.49      308.46     11.58 o 
  -9   2  15      531.31      521.50     16.11 o 
  -8   2  15      126.98      127.53      5.79 o 
  -7   2  15      792.39      774.07     12.09 o 
  -6   2  15       36.50       27.32      4.15 o 
  -5   2  15      493.71      463.78      8.38 o 
  -4   2  15      164.38      142.32      6.21 o 
  -3   2  15      372.07      376.94      8.05 o 
  -2   2  15      123.51      115.62      4.80 o 
  -1   2  15       44.84       35.37      3.34 o 
   0   2  15      338.25      336.44      8.48 o 
   1   2  15      121.12      104.52      7.09 o 
   2   2  15      126.56      123.92      8.02 o 
   3   2  15       39.35       29.73      6.67 o 
   4   2  15       78.20       66.39      6.39 o 
   5   2  15       48.34       56.32      6.93 o 
 -13   3  15       69.70       78.27     10.21 o 
 -12   3  15       10.88       11.17      5.35 o 
 -11   3  15       11.62       16.20      5.36 o 
 -10   3  15       42.47       32.16      6.99 o 
  -9   3  15      425.47      407.54     14.30 o 
  -8   3  15       82.54       84.38      5.19 o 
  -7   3  15       18.65       15.62      3.55 o 
  -6   3  15       72.65       60.13      4.05 o 
  -5   3  15       11.73       11.36      3.28 o 
  -4   3  15      428.57      437.95      8.13 o 
  -3   3  15      113.07      112.19      5.31 o 
  -2   3  15       88.49       93.23      5.06 o 
  -1   3  15      143.19      150.18      6.24 o 
   0   3  15       16.36       11.18      3.15 o 
   1   3  15       67.52       71.84      5.02 o 
   2   3  15       28.95       25.08      5.35 o 
   3   3  15       28.19       19.04      4.24 o 
   4   3  15       37.08       29.91      8.29 o 
 -12   4  15      351.25      318.09     13.41 o 
 -11   4  15       33.07       49.95     14.18 o 
 -10   4  15      758.53      757.83     21.31 o 
  -9   4  15      455.63      480.50     14.51 o 
  -8   4  15      798.29      804.13     29.12 o 
  -7   4  15     2014.17     2184.52     22.31 o 
  -6   4  15       79.81       65.85      4.49 o 
  -5   4  15     3206.89     3439.42     32.73 o 
  -4   4  15       88.34       90.11      4.85 o 
  -3   4  15      748.06      789.08     13.65 o 
  -2   4  15     1183.78     1238.74     21.92 o 
  -1   4  15        1.80        2.62      2.18 o 
   0   4  15     1196.20     1252.40     18.27 o 
   1   4  15       70.70       71.08      5.60 o 
   2   4  15      536.45      548.09     16.83 o 
   3   4  15      132.07      115.41     16.93 o 
   4   4  15      119.50      123.94     12.68 o 
 -12   5  15        0.03        2.57      4.53 o 
 -11   5  15      304.45      263.95     23.99 o 
 -10   5  15      159.24      123.76     14.03 o 
  -9   5  15       10.58        7.50     12.26 o 
  -8   5  15      154.24      104.44     10.75 o 
  -7   5  15       58.16       45.73      5.63 o 
  -6   5  15      242.22      226.70      9.85 o 
  -5   5  15      290.60      269.59     10.18 o 
  -4   5  15      295.34      294.65      9.71 o 
  -3   5  15       43.66       47.31      5.75 o 
  -2   5  15      271.83      266.57      9.48 o 
  -1   5  15       65.66       65.74      5.61 o 
   0   5  15      251.54      263.29      9.99 o 
   1   5  15      227.38      217.14      9.51 o 
   2   5  15        3.91        6.03      2.84 o 
   3   5  15       59.90       57.01      9.83 o 
   4   5  15       19.54       10.32      7.88 o 
 -11   6  15        6.21        8.35      3.65 o 
 -10   6  15      164.48      160.36     13.12 o 
  -9   6  15        8.37       13.72      5.20 o 
  -8   6  15      611.38      661.01     46.89 o 
  -7   6  15      449.97      410.70     18.26 o 
  -6   6  15        8.81        9.36      3.17 o 
  -5   6  15     1005.84     1052.67     23.05 o 
  -4   6  15       24.83       34.12      5.00 o 
  -3   6  15      362.32      371.95     11.91 o 
  -2   6  15      405.31      401.21     11.55 o 
  -1   6  15       16.10       13.07      3.38 o 
   0   6  15      286.28      284.39     13.05 o 
   1   6  15       49.54       53.57      5.94 o 
   2   6  15      270.85      302.34     15.94 o 
   3   6  15      124.22      112.55     11.02 o 
 -11   7  15      347.15      342.67     25.40 o 
 -10   7  15      244.31      200.78     15.46 o 
  -9   7  15      382.10      358.04     32.75 o 
  -8   7  15      150.16      178.01     14.52 o 
  -7   7  15       26.91       16.78      6.27 o 
  -6   7  15      585.18      613.84     23.27 o 
  -5   7  15       95.61       82.82      7.14 o 
  -4   7  15      473.59      500.51     16.07 o 
  -3   7  15      365.86      374.57     13.93 o 
  -2   7  15      528.62      523.48     14.84 o 
  -1   7  15      409.98      439.46     16.98 o 
   0   7  15       78.70       74.31      7.25 o 
   1   7  15      314.33      282.70     12.23 o 
   2   7  15       64.90       57.97     10.21 o 
 -10   8  15       15.97       13.52      7.26 o 
  -9   8  15       40.05       55.19     10.19 o 
  -8   8  15       23.02       11.96      6.90 o 
  -7   8  15        5.80       10.35      6.18 o 
  -6   8  15       10.32       21.85      6.03 o 
  -5   8  15       22.87       22.46      5.10 o 
  -4   8  15        5.63        9.20      3.23 o 
  -3   8  15       53.96       47.66      6.13 o 
  -2   8  15        1.96       -2.69      4.77 o 
  -1   8  15        5.67        8.75      8.83 o 
   0   8  15       12.22       12.62      4.68 o 
   1   8  15       33.04       46.86      7.68 o 
   2   8  15        7.92        9.80      4.78 o 
  -9   9  15      334.78      378.98     34.84 o 
  -8   9  15      286.66      301.32     39.99 o 
  -7   9  15       88.71       93.46     15.78 o 
  -6   9  15      472.47      493.09     21.95 o 
  -5   9  15        2.38       13.72      7.35 o 
  -4   9  15      687.77      735.78     23.48 o 
  -3   9  15      256.95      259.04     12.44 o 
  -2   9  15      470.37      477.31     15.44 o 
  -1   9  15      436.69      409.81     15.49 o 
   0   9  15        0.00        7.24      5.12 o 
  -7  10  15      210.10      176.19     21.39 o 
  -6  10  15      195.16      203.53     14.36 o 
  -5  10  15      835.96      905.72     28.53 o 
  -4  10  15       22.32       13.68      3.46 o 
  -3  10  15      171.29      141.17      9.59 o 
  -2  10  15       77.11       68.75      7.72 o 
 -13   0  16       58.83       34.73     13.17 o 
 -12   0  16      215.31      197.63     14.22 o 
 -11   0  16       68.99       47.50      8.40 o 
 -10   0  16      169.15      166.90     13.22 o 
  -9   0  16        9.73       11.66      7.63 o 
  -8   0  16      417.41      425.33     17.59 o 
  -7   0  16      427.15      477.28     13.26 o 
  -6   0  16       56.78       71.24      6.07 o 
  -5   0  16      948.38      965.44     19.48 o 
  -4   0  16      180.09      158.53      8.27 o 
  -3   0  16     2756.93     2911.70     40.74 o 
  -2   0  16      566.37      622.97     14.06 o 
  -1   0  16      384.17      348.41     14.80 o 
   0   0  16      334.71      345.10     19.02 o 
   1   0  16      206.25      205.89     12.79 o 
   2   0  16      487.99      548.96     22.10 o 
   3   0  16      142.30      107.85     10.59 o 
   4   0  16      315.67      318.36     16.30 o 
 -13   1  16        1.01       14.27      4.15 o 
 -12   1  16        0.87       12.14      5.07 o 
 -11   1  16        2.47        8.75      3.62 o 
 -10   1  16        1.24        1.44      5.30 o 
  -9   1  16       57.03       43.96      4.36 o 
  -8   1  16       23.07       21.50      3.60 o 
  -7   1  16        0.95        3.84      3.09 o 
  -6   1  16       73.92       72.54      4.67 o 
  -5   1  16        5.32        1.89      2.05 o 
  -4   1  16       37.34       22.17      3.19 o 
  -3   1  16       98.91       72.42      4.23 o 
  -2   1  16        3.35        6.38      2.61 o 
  -1   1  16        2.28        6.82      2.63 o 
   0   1  16        3.35        7.45      3.21 o 
   1   1  16       29.01       26.37      5.21 o 
   2   1  16        1.88       -4.81      4.81 o 
   3   1  16       36.87       31.64      4.92 o 
   4   1  16        0.09       10.63      4.22 o 
 -13   2  16       74.19       91.78      9.27 o 
 -12   2  16      206.59      198.75      9.67 o 
 -11   2  16       32.23       28.03      6.18 o 
 -10   2  16      290.08      279.16     10.00 o 
  -9   2  16       26.66       19.66      6.42 o 
  -8   2  16      308.73      313.63      8.63 o 
  -7   2  16      622.40      646.39     10.54 o 
  -6   2  16      465.54      445.57      8.92 o 
  -5   2  16      420.47      443.86      8.56 o 
  -4   2  16      179.03      158.23      5.61 o 
  -3   2  16     1755.12     1816.03     17.03 o 
  -2   2  16      135.86      155.53      6.48 o 
  -1   2  16      856.30      841.94     13.07 o 
   0   2  16       45.01       49.74      4.12 o 
   1   2  16      271.58      260.07     10.19 o 
   2   2  16      540.13      558.59     16.89 o 
   3   2  16        4.59        4.43      2.26 o 
   4   2  16      168.95      172.87     13.31 o 
 -12   3  16      172.61      134.91     10.43 o 
 -11   3  16      182.72      219.92     14.31 o 
 -10   3  16       10.63       11.55      4.54 o 
  -9   3  16     1274.42     1304.59     28.91 o 
  -8   3  16      226.28      212.81      9.25 o 
  -7   3  16      877.70      866.97     12.66 o 
  -6   3  16      412.25      438.65      8.86 o 
  -5   3  16      273.80      254.59      7.01 o 
  -4   3  16      561.21      535.72      9.23 o 
  -3   3  16       10.81       13.98      3.12 o 
  -2   3  16      464.05      480.41     10.47 o 
  -1   3  16       72.59       91.52      5.64 o 
   0   3  16      719.08      772.25     16.68 o 
   1   3  16      208.11      228.56      9.61 o 
   2   3  16      269.06      248.04     12.77 o 
   3   3  16      388.92      412.45     15.87 o 
 -12   4  16        7.60        4.96      5.40 o 
 -11   4  16       35.56       29.64      5.46 o 
 -10   4  16      111.89      103.41      9.04 o 
  -9   4  16       62.09       52.26      5.20 o 
  -8   4  16        2.17        3.42      4.30 o 
  -7   4  16       12.44       10.61      2.99 o 
  -6   4  16      346.43      326.52      7.82 o 
  -5   4  16       18.16       10.10      3.10 o 
  -4   4  16      169.54      155.95      6.15 o 
  -3   4  16       62.89       64.92      5.52 o 
  -2   4  16        8.31       11.78      2.93 o 
  -1   4  16       18.73       16.08      3.39 o 
   0   4  16        1.13        1.53      3.36 o 
   1   4  16       14.79       13.23      3.86 o 
   2   4  16        6.79        3.50      5.33 o 
   3   4  16        4.91        4.66      4.81 o 
 -12   5  16       13.62       17.27      9.21 o 
 -11   5  16      672.54      737.04     23.76 o 
 -10   5  16        0.84        7.64      6.60 o 
  -9   5  16      492.29      456.46     39.77 o 
  -8   5  16      839.17      836.72     35.52 o 
  -7   5  16      389.53      335.28     16.33 o 
  -6   5  16      805.44      843.63     19.44 o 
  -5   5  16      120.39      135.34      7.74 o 
  -4   5  16      554.84      554.12     12.92 o 
  -3   5  16      205.77      188.38      8.55 o 
  -2   5  16      735.75      759.46     15.06 o 
  -1   5  16      391.24      387.40     12.35 o 
   0   5  16      218.90      214.23     10.28 o 
   1   5  16      511.77      566.29     16.75 o 
   2   5  16       44.63       43.12      7.13 o 
   3   5  16      493.54      501.43     25.69 o 
 -11   6  16       17.27       21.87      7.85 o 
 -10   6  16      374.53      328.15     17.52 o 
  -9   6  16       40.58       38.54     11.13 o 
  -8   6  16      305.05      290.38     24.30 o 
  -7   6  16      136.53      142.03     11.94 o 
  -6   6  16      252.60      271.99     11.62 o 
  -5   6  16      826.27      806.63     21.33 o 
  -4   6  16       60.04       51.72      6.65 o 
  -3   6  16      947.48      979.55     21.00 o 
  -2   6  16       70.56       75.31      6.67 o 
  -1   6  16      175.48      164.31     10.97 o 
   0   6  16      262.91      243.61     10.71 o 
   1   6  16        5.81        7.81      3.65 o 
   2   6  16       65.89       47.67      8.10 o 
 -10   7  16       15.56        7.17      6.83 o 
  -9   7  16       52.26       34.16      9.74 o 
  -8   7  16       80.87      100.99     11.72 o 
  -7   7  16       60.87       72.03     12.37 o 
  -6   7  16       68.13       75.84     10.26 o 
  -5   7  16       30.71       39.20      6.82 o 
  -4   7  16      230.78      221.00     10.68 o 
  -3   7  16        8.28        8.27      3.02 o 
  -2   7  16      215.91      246.00     10.43 o 
  -1   7  16      220.66      227.18     10.56 o 
   0   7  16      261.58      308.26     13.08 o 
   1   7  16       90.98       84.34      8.17 o 
  -9   8  16       10.68       15.77      7.54 o 
  -8   8  16      334.83      383.02     19.67 o 
  -7   8  16      236.76      275.00     17.01 o 
  -6   8  16      244.87      264.51     16.60 o 
  -5   8  16      580.77      606.64     21.35 o 
  -4   8  16       17.64       21.59      4.43 o 
  -3   8  16      651.00      668.38     21.70 o 
  -2   8  16        4.50        8.24      3.21 o 
  -1   8  16      535.13      555.62     17.30 o 
   0   8  16       73.59       74.86      8.84 o 
  -8   9  16       27.87       17.62     10.64 o 
  -7   9  16      185.19      157.97     13.88 o 
  -6   9  16       23.70       12.99     12.66 o 
  -5   9  16       66.83       61.61      7.93 o 
  -4   9  16      108.83      114.62      8.97 o 
  -3   9  16       23.00       15.48      3.24 o 
  -2   9  16        1.89        1.37      4.18 o 
  -1   9  16       19.82       17.31      4.45 o 
 -12   1  17      265.20      274.04     11.99 o 
 -11   1  17       88.73      101.46      7.69 o 
 -10   1  17      374.89      380.78     11.93 o 
  -9   1  17      604.82      669.59     16.29 o 
  -8   1  17      184.12      158.36      6.66 o 
  -7   1  17     1976.79     2115.33     18.54 o 
  -6   1  17      290.78      291.61      7.73 o 
  -5   1  17     1367.30     1298.25     15.86 o 
  -4   1  17      645.46      655.33     10.47 o 
  -3   1  17     1108.15     1025.17     12.43 o 
  -2   1  17     1119.64     1185.40     19.43 o 
  -1   1  17        4.17        9.43      2.88 o 
   0   1  17      459.14      450.68     13.10 o 
   1   1  17      139.32      138.20      9.15 o 
   2   1  17      175.31      171.07      9.52 o 
   3   1  17      164.52      149.78      9.48 o 
 -12   2  17      118.63      110.46      8.16 o 
 -11   2  17       24.12       20.89      4.95 o 
 -10   2  17      315.81      325.20     17.34 o 
  -9   2  17       10.04        6.17      3.15 o 
  -8   2  17      549.74      534.32     12.67 o 
  -7   2  17       27.03       16.78      2.80 o 
  -6   2  17      412.09      427.47      9.01 o 
  -5   2  17       48.92       61.60      4.05 o 
  -4   2  17      365.94      316.09      7.58 o 
  -3   2  17      703.49      677.03     12.20 o 
  -2   2  17      148.19      149.41      6.73 o 
  -1   2  17      878.50      911.15     22.22 o 
   0   2  17        0.66        2.99      2.88 o 
   1   2  17      360.50      337.22     13.40 o 
   2   2  17      173.20      170.86     12.98 o 
   3   2  17      165.01      158.24      9.73 o 
 -12   3  17       24.01       20.69      4.43 o 
 -11   3  17       14.94       11.61      4.64 o 
 -10   3  17        7.44        8.00      2.48 o 
  -9   3  17      210.02      206.68      9.35 o 
  -8   3  17       65.80       58.04      4.94 o 
  -7   3  17      186.68      191.05      6.86 o 
  -6   3  17        0.69        4.64      2.46 o 
  -5   3  17      220.11      184.51      6.44 o 
  -4   3  17       92.90       87.60      4.92 o 
  -3   3  17      190.68      176.23      7.05 o 
  -2   3  17      171.76      164.85      8.46 o 
  -1   3  17       18.73       13.42      3.43 o 
   0   3  17       29.77       31.30      5.96 o 
   1   3  17        3.07        3.08      4.97 o 
   2   3  17       26.68       22.03      5.89 o 
 -12   4  17      179.33      181.24     11.27 o 
 -11   4  17      114.54      134.06     13.24 o 
 -10   4  17      365.69      342.34     17.02 o 
  -9   4  17      135.72      126.15      7.80 o 
  -8   4  17     1137.79     1147.69     22.22 o 
  -7   4  17       30.63       30.36      4.44 o 
  -6   4  17      936.67     1027.34     15.05 o 
  -5   4  17      168.41      182.80      8.92 o 
  -4   4  17     1199.61     1300.41     19.23 o 
  -3   4  17      821.92      841.32     24.83 o 
  -2   4  17      259.33      247.46     10.33 o 
  -1   4  17      972.20     1029.23     18.01 o 
   0   4  17       42.50       42.35      6.20 o 
   1   4  17      678.90      692.63     22.24 o 
   2   4  17      123.05      122.70     10.27 o 
 -11   5  17        0.83        3.75      7.59 o 
 -10   5  17       88.33       69.42     18.22 o 
  -9   5  17       43.62       62.02     20.85 o 
  -8   5  17      114.15       96.57     10.49 o 
  -7   5  17      350.38      340.06     16.18 o 
  -6   5  17        7.67        7.52      3.74 o 
  -5   5  17      220.14      238.04     10.07 o 
  -4   5  17       11.64       12.03      2.43 o 
  -3   5  17      124.09      130.90      7.65 o 
  -2   5  17      171.11      167.09      8.85 o 
  -1   5  17       70.57       67.84      6.38 o 
   0   5  17      164.74      143.64      8.41 o 
   1   5  17        0.69        5.02      3.69 o 
   2   5  17       14.24       16.65      5.44 o 
 -10   6  17      197.30      206.06     15.85 o 
  -9   6  17      102.52       92.38     17.00 o 
  -8   6  17      582.68      583.08     25.97 o 
  -7   6  17       38.51       51.34     11.76 o 
  -6   6  17      395.91      436.27     16.37 o 
  -5   6  17      183.54      183.30      9.95 o 
  -4   6  17      162.88      163.94      9.35 o 
  -3   6  17      674.55      798.99     20.25 o 
  -2   6  17       13.15       12.16      3.22 o 
  -1   6  17      331.48      343.67     13.09 o 
   0   6  17      141.03      152.13      9.66 o 
   1   6  17       97.49       88.62      8.28 o 
 -10   7  17       55.65       30.19     10.57 o 
  -9   7  17      156.55      196.15     17.57 o 
  -8   7  17       18.56       19.41      6.43 o 
  -7   7  17      513.86      548.04     24.00 o 
  -6   7  17       71.18       56.15     25.66 o 
  -5   7  17      312.41      332.09     14.61 o 
  -4   7  17      398.89      406.19     16.94 o 
  -3   7  17      240.67      232.91     14.53 o 
  -2   7  17      406.41      426.53     13.02 o 
  -1   7  17       23.74       15.14      4.27 o 
   0   7  17      258.32      235.96     10.85 o 
  -8   8  17       92.35      119.34     14.24 o 
  -7   8  17        3.19       -5.34      6.98 o 
  -6   8  17       14.26       29.35      8.12 o 
  -5   8  17       14.58        9.32      3.11 o 
  -4   8  17        6.94        5.47      2.85 o 
  -3   8  17      153.84      166.62     10.20 o 
  -2   8  17       17.29       20.00      5.58 o 
  -1   8  17       11.24       10.49      3.80 o 
  -6   9  17      105.65      103.80     12.82 o 
  -5   9  17      240.21      251.48     16.53 o 
  -4   9  17      282.20      310.49     13.65 o 
 -12   0  18        0.32       11.31      6.33 o 
 -11   0  18      847.41     1002.07     40.92 o 
 -10   0  18      209.24      195.96     14.86 o 
  -9   0  18      255.13      249.52     10.87 o 
  -8   0  18     1077.10     1187.65     26.59 o 
  -7   0  18       40.18       25.82      4.74 o 
  -6   0  18     1914.17     2016.39     26.46 o 
  -5   0  18      100.99       96.55      6.87 o 
  -4   0  18      768.42      848.01     28.07 o 
  -3   0  18      498.40      473.69     14.88 o 
  -2   0  18       11.48        5.95      4.62 o 
  -1   0  18      486.15      514.09     19.14 o 
   0   0  18       64.42       48.34     10.54 o 
   1   0  18      456.92      453.67     38.46 o 
   2   0  18        3.98        3.70      6.55 o 
 -12   1  18       38.82       20.95      5.56 o 
 -11   1  18       17.53       21.70      5.42 o 
 -10   1  18       94.70      101.94      7.36 o 
  -9   1  18      176.35      154.27      8.35 o 
  -8   1  18       73.14       65.48      5.23 o 
  -7   1  18      138.27      130.33      5.89 o 
  -6   1  18        1.59        2.51      3.42 o 
  -5   1  18      114.78      113.45      5.34 o 
  -4   1  18      196.40      174.76      6.70 o 
  -3   1  18      294.61      276.69      8.89 o 
  -2   1  18       66.75       49.32      5.98 o 
  -1   1  18       42.16       47.36      5.77 o 
   0   1  18      151.58      152.94      8.96 o 
   1   1  18        3.38        3.50      3.49 o 
   2   1  18       57.12       47.80      6.65 o 
 -12   2  18        8.74        2.79      4.32 o 
 -11   2  18      274.87      271.14     10.84 o 
 -10   2  18        6.37       10.79      2.58 o 
  -9   2  18      282.65      310.62     11.34 o 
  -8   2  18      219.27      207.19      7.09 o 
  -7   2  18       46.76       49.94      4.60 o 
  -6   2  18      274.86      282.49      8.06 o 
  -5   2  18        6.05        8.01      2.37 o 
  -4   2  18      357.76      352.15      9.67 o 
  -3   2  18       82.75       83.62      5.49 o 
  -2   2  18      109.87      109.92      6.83 o 
  -1   2  18       54.59       60.49      5.81 o 
   0   2  18       67.54       60.30      6.45 o 
   1   2  18      132.72      133.16     10.40 o 
   2   2  18        0.58        4.48      5.48 o 
 -11   3  18       10.74       12.85      7.48 o 
 -10   3  18      709.52      707.26     15.55 o 
  -9   3  18      150.24      163.73      8.29 o 
  -8   3  18      336.83      315.91     12.80 o 
  -7   3  18      577.80      600.54     16.73 o 
  -6   3  18       78.87       72.77      4.93 o 
  -5   3  18      928.17      975.58     15.94 o 
  -4   3  18       11.95       17.73      4.13 o 
  -3   3  18      670.12      681.00     14.75 o 
  -2   3  18      185.73      159.81      8.99 o 
  -1   3  18      320.98      302.18     13.47 o 
   0   3  18      431.71      470.87     17.01 o 
   1   3  18      105.30       96.19     10.05 o 
 -11   4  18       32.63       41.27     10.54 o 
 -10   4  18       72.75       55.04      9.86 o 
  -9   4  18        9.56        9.33      3.93 o 
  -8   4  18       36.26       38.49      5.14 o 
  -7   4  18        4.20        9.06      2.83 o 
  -6   4  18       96.71       96.26      6.38 o 
  -5   4  18       46.21       43.85      5.83 o 
  -4   4  18        3.71        7.21      3.60 o 
  -3   4  18        1.16       12.62      3.75 o 
  -2   4  18        9.19        7.51      3.51 o 
  -1   4  18        2.36        7.04      2.92 o 
   0   4  18       10.31       -2.66      5.58 o 
   1   4  18        1.52        3.49      3.83 o 
 -10   5  18      402.50      372.68     18.83 o 
  -9   5  18       80.92       79.27     10.67 o 
  -8   5  18      177.05      136.81     11.66 o 
  -7   5  18      571.57      619.38     26.06 o 
  -6   5  18        6.90        2.92      3.13 o 
  -5   5  18      712.48      759.83     19.17 o 
  -4   5  18       28.76       25.80      4.72 o 
  -3   5  18      145.08      138.99      8.33 o 
  -2   5  18      435.53      455.51     15.16 o 
  -1   5  18       49.21       57.88      6.71 o 
   0   5  18      357.71      347.93     15.39 o 
 -10   6  18      158.30      171.68     24.47 o 
  -9   6  18      148.95      176.71     14.48 o 
  -8   6  18      179.64      170.13     18.27 o 
  -7   6  18      107.32      108.30     12.14 o 
  -6   6  18      578.51      550.35     18.79 o 
  -5   6  18       10.37       16.09     11.75 o 
  -4   6  18      479.89      509.98     18.50 o 
  -3   6  18      134.01      149.67      9.14 o 
  -2   6  18      351.55      396.99     13.06 o 
  -1   6  18       91.38       89.70      7.69 o 
   0   6  18       29.93       21.69      4.85 o 
  -8   7  18       24.85       22.53      7.95 o 
  -7   7  18       67.34       53.65      7.87 o 
  -6   7  18       70.07       78.85     12.47 o 
  -5   7  18        1.59        9.13      3.65 o 
  -4   7  18       83.52       70.93      7.89 o 
  -3   7  18        9.21        8.01      6.30 o 
  -2   7  18      109.04       99.51      8.95 o 
  -6   8  18      475.68      474.47     23.07 o 
  -5   8  18       25.10       22.05      7.19 o 
  -4   8  18      733.97      730.62     19.23 o 
 -11   1  19       36.09       44.95      5.93 o 
 -10   1  19      108.79      117.10      8.82 o 
  -9   1  19       12.80       12.90      3.17 o 
  -8   1  19      637.82      665.63     16.78 o 
  -7   1  19      351.04      360.26      9.20 o 
  -6   1  19      463.29      454.21     10.09 o 
  -5   1  19      326.11      341.19      8.84 o 
  -4   1  19      365.92      353.93      9.66 o 
  -3   1  19     1451.75     1460.05     22.42 o 
  -2   1  19       54.17       44.19      5.63 o 
  -1   1  19      906.86     1018.38     27.54 o 
   0   1  19       33.61       25.84      5.59 o 
   1   1  19      405.86      389.51     14.00 o 
 -11   2  19       27.59       19.38      5.20 o 
 -10   2  19       16.85       21.16      4.75 o 
  -9   2  19      347.69      341.55     12.46 o 
  -8   2  19        4.23        6.94      2.90 o 
  -7   2  19      273.08      280.39      8.14 o 
  -6   2  19      224.97      237.78      7.61 o 
  -5   2  19      237.60      254.87      9.40 o 
  -4   2  19      827.37      900.68     23.98 o 
  -3   2  19        9.37       13.34      3.48 o 
  -2   2  19      856.57      954.11     23.92 o 
  -1   2  19       34.50       39.18     12.75 o 
   0   2  19      198.38      204.96     12.70 o 
 -11   3  19        2.62        4.65      4.40 o 
 -10   3  19        5.67        8.94      5.88 o 
  -9   3  19        2.48        7.95      3.69 o 
  -8   3  19       87.89       83.13      7.98 o 
  -7   3  19        0.28        2.53      3.10 o 
  -6   3  19        6.66        7.52      3.22 o 
  -5   3  19       48.28       46.42      5.12 o 
  -4   3  19       49.56       47.68      6.01 o 
  -3   3  19      288.64      286.54     11.10 o 
  -2   3  19       89.96       83.63      8.66 o 
  -1   3  19       19.95        9.27      3.60 o 
   0   3  19        3.99        7.81      5.24 o 
 -10   4  19        7.94        8.44      4.45 o 
  -9   4  19      256.38      259.81     28.48 o 
  -8   4  19      100.03       97.22     12.31 o 
  -7   4  19      377.70      401.48     13.40 o 
  -6   4  19      106.76      103.10      8.15 o 
  -5   4  19      276.63      270.10     10.40 o 
  -4   4  19      425.33      420.67     16.26 o 
  -3   4  19        2.51        6.45      2.47 o 
  -2   4  19      771.91      843.95     28.06 o 
  -1   4  19      101.24      119.58     10.40 o 
   0   4  19      550.11      568.58     28.81 o 
  -9   5  19        1.22       -7.14      7.14 o 
  -8   5  19       65.54       61.28     10.28 o 
  -7   5  19       31.04       27.48      6.59 o 
  -6   5  19       14.89       11.62      3.84 o 
  -5   5  19       89.88       93.03      7.78 o 
  -4   5  19        0.66        6.51      3.71 o 
  -3   5  19      125.40      105.65      8.12 o 
  -2   5  19       14.48       12.23      3.66 o 
  -1   5  19       16.28       15.81      4.75 o 
  -8   6  19      131.78      145.87     14.39 o 
  -7   6  19       25.80       20.14     11.74 o 
  -6   6  19       10.05        3.09      6.98 o 
  -5   6  19        3.50        2.38      7.32 o 
  -4   6  19      141.22      134.58      8.59 o 
  -3   6  19        5.05       13.31      4.23 o 
  -2   6  19      224.18      191.00     11.20 o 
  -6   7  19       97.03      113.62     12.82 o 
  -5   7  19      361.93      363.11     14.43 o 
  -4   7  19        5.26        8.73      3.33 o 
 -10   0  20      143.45      126.45     11.83 o 
  -9   0  20      246.34      265.05     12.30 o 
  -8   0  20      114.75      116.86      8.95 o 
  -7   0  20      811.10      816.97     41.15 o 
  -6   0  20        0.11        3.53      3.98 o 
  -5   0  20      311.53      334.11     13.68 o 
  -4   0  20      166.75      177.09     12.31 o 
  -3   0  20      436.60      464.32     23.67 o 
  -2   0  20      309.02      306.28     28.88 o 
  -1   0  20       18.12       25.08     10.96 o 
 -10   1  20       19.47        7.25      6.06 o 
  -9   1  20       37.76       24.22      3.39 o 
  -8   1  20       52.26       56.71      5.02 o 
  -7   1  20        0.64        2.03      2.88 o 
  -6   1  20      100.92       90.44      6.23 o 
  -5   1  20       63.03       53.69      5.84 o 
  -4   1  20      144.53      103.12      7.15 o 
  -3   1  20       74.85       76.41      7.01 o 
  -2   1  20        7.37        6.56      3.28 o 
  -1   1  20       48.75       37.94      7.74 o 
 -10   2  20      278.29      287.63     11.90 o 
  -9   2  20      129.77      120.59      8.37 o 
  -8   2  20       93.61       83.20      5.85 o 
  -7   2  20      356.56      374.71     11.60 o 
  -6   2  20       14.94       15.21      3.24 o 
  -5   2  20      439.20      457.85     13.70 o 
  -4   2  20       67.19       73.13      7.04 o 
  -3   2  20      215.68      256.61     15.18 o 
  -2   2  20      171.27      190.34     12.21 o 
  -1   2  20        4.54        9.81      4.10 o 
 -10   3  20      132.09      171.69     10.31 o 
  -9   3  20      222.58      242.20     12.14 o 
  -8   3  20      367.43      428.21     16.02 o 
  -7   3  20       23.48       22.85      4.07 o 
  -6   3  20      425.53      443.71     13.29 o 
  -5   3  20      159.73      176.37      9.63 o 
  -4   3  20      414.37      405.56     12.79 o 
  -3   3  20      298.39      286.61     21.05 o 
  -2   3  20        9.73        1.31      5.27 o 
  -9   4  20       76.43       84.18     10.19 o 
  -8   4  20       83.14       99.31      8.54 o 
  -7   4  20        7.92       12.10      3.81 o 
  -6   4  20        3.33        5.63      5.19 o 
  -5   4  20      234.61      265.44     10.68 o 
  -4   4  20        3.90        1.26      4.36 o 
  -3   4  20        2.78        8.97      2.44 o 
  -2   4  20       31.75       37.78      9.63 o 
  -8   5  20      276.07      261.89     23.57 o 
  -7   5  20        4.99       10.94      7.91 o 
  -6   5  20      390.27      375.76     15.11 o 
  -5   5  20       16.90       15.49      4.32 o 
  -4   5  20      134.80      114.78      8.64 o 
  -3   5  20      338.71      370.45     13.37 o 
  -9   1  21      142.44      127.64      7.72 o 
  -8   1  21      115.21      105.49      6.43 o 
  -7   1  21       38.72       48.16      5.64 o 
  -6   1  21      241.59      264.37     13.92 o 
  -5   1  21       40.65       40.27      6.41 o 
  -4   1  21      353.06      377.56     13.76 o 
  -3   1  21      194.03      179.92     11.07 o 
  -9   2  21        0.51        8.28      4.67 o 
  -8   2  21       51.79       45.49      5.03 o 
  -7   2  21       31.08       22.40      4.80 o 
  -6   2  21       12.60        8.29      4.50 o 
  -5   2  21       97.86       87.53      8.22 o 
  -4   2  21       20.57       26.76      5.82 o 
  -3   2  21       15.39       24.41      6.33 o 
  -8   3  21      171.79      176.06     11.05 o 
  -7   3  21        2.24        7.47      3.89 o 
  -6   3  21       92.71       92.16      7.38 o 
  -5   3  21        5.36        0.96      4.14 o 
  -4   3  21      148.06      162.39      9.89 o 
  -6   4  21       82.45       69.13      7.14 o 
  -5   4  21      109.74       95.21      7.92 o 
                                                 
